# Supplementary material for: Gonorrhea, Chlamydia and HIV incidence among female sex workers in Cotonou, Benin: A longitudinal study
Source: PLoS One. 2018 May 10;13(5):e0197251. doi: 10.1371/journal.pone.0197251 (PMC5945000; doi:10.1371/journal.pone.0197251)
Supplement: S1 Data — (XLSX) [file pone.0197251.s001.xlsx]

## Sheet: data_file_Table_1
unique	q103	age	age_3cat	q105	q114	q107	duree	q205	q219	constante	q211	groupe	anal	hla9	gono	chlam	gonochlam	cd4_nb	charge_virale_copies
D001T	2	47	3	1	3	5	48.000	19	12	1	1	1	1	2	1	2	1	219	50
D002T	1	51	3	1	3	5	180.000	32	14	2	1	1	1	2	2	2	2	297	50
D003T	4	42	3	0	2	1	60.000	72	38	1	1	1	1	2	2	2	2	191	1683
D004T	2	44	3	1	4	1	36.000	35	14	1	1	1	1	2	1	2	1	464	848
D005T	4	49	3	0	3	5	24.000	54	28	1	1	1	1	2	2	2	2	525	50
D006T	2	45	3	1	2	1	60.000	11	9	2	1	1	1	2	2	2	2	145	109118
D007T	2	51	3	0	2	1	180.000	27	13	1	1	1	1	2	2	2	2	263	50
D009T	3	25	2	1	2	1	72.000	13	9	1	1	1	1	2	2	2	2	710	50
D010T	1	44	3	0	2	2	48.000	1	0	1	1	1	1	2	2	2	2	734	50
D011T	4	44	3	1	2	1	120.000	19	13	1	1	1	1	2	2	2	2	280	101
D012T	2	42	3	2	1	1	36.000	34	19	1	1	1	1	2	2	2	2	707	50
D013T	1	39	3	1	1	1	48.000	21	15	1	1	1	1	2	2	2	2	288	50
D014T	1	35	3	1	3	5	24.000	2	0	1	1	1	1	2	2	2	2	784	50
D015T	4	37	3	1	3	5	72.000	38	11	1	1	1	1	2	2	2	2	181	50
D016T	3	38	3	1	2	1	72.000	29	7	1	1	1	1	2	2	2	2	170	50
D017T	4	52	3	0	4	1	48.000	32	17	2	1	1	1	2	2	2	2	460	50
D018T	4	47	3	1	4	1	72.000	19	15	1	1	1	1	2	2	2	2	459	50
D019T	4	38	3	0	3	1	96.000	40	23	2	1	1	1	2	2	2	2	25	51459
D020T	2	47	3	2	3	1	84.000	60	27	1	1	1	1	2	2	2	2	179	60
D021T	3	40	3	2	4	1	24.000	11	11	2	1	1	1	2	2	2	2	67	2473
D022T	3	32	2	1	3	1	132.000	12	5	1	1	1	1	2	2	2	2	162	102192
D023T	4	35	3	0	3	5	60.000	1	1	2	2	1	1	2	2	2	2	314	63
D024T	4	48	3	1	3	1	96.000	69	35	2	2	1	1	2	2	2	2	278	57
D025T	1	35	3	1	3	5	36.000	5	0	1	1	1	1	1	2	2	2	73	17043
D026T	2	31	2	1	3	3	60.000	3	2	1	1	1	1	1	2	2	2	112	11798
D027T	4	29	2	0	2	5	24.000	17	9	1	1	1	1	2	2	2	2
D029T	3	27	2	2	2	1	48.000	40	19	2	1	1	1	1	2	2	2	100	50
D030T	3	43	3	2	2	1	60.000	56	24	1	1	1	1	2	9	9	9	115	70533
D031T	2	34	2	0	2	5	144.000	6	4	2	2	1	1	2	2	2	2	190	36697
D032T	4	46	3	1	4	4	276.000	34	15	1	1	1	1	2	2	2	2	405	15932
D033T	1	45	3	1	4	3	96.000	4	1	1	1	1	1	2	2	2	2	358	31321
D034T	2	37	3	1	4	1		52	24	1	1	1	1	2	2	2	2	109	47820
D035T	3	27	2	2	2	1	24.000	35	13	1	1	1	1	2	2	2	2	66	320443
D036T	1	28	2	0	3	7	30.000	26	6	1	1	1	1	2	2	1	1	164	32876
D037T	1	40	3	0	1	5	72.000	7	2	2	2	1	1	2	2	2	2	125	177097
D038T	1	34	2	0	3	3	120.000	15	5	1	2	1	1	2	2	2	2	75	15889
D040T	2	39	3	0	3	5	60.000	2	2	1	1	1	1	2	2	2	2	18	183207
D041T	1	44	3	0	3	5	156.000	6	3	1	1	1	1	1	2	2	2	135	196067
D043T	1	30	2	2	1	2	24.000	1	0	2	2	1	1	1	2	2	2	146	717
D044T	1	43	3	0	4	5	48.000	18	9	2	2	1	1	2	2	2	2	101	212792
D045T	4	26	2	1	2	3	24.000	2	1	2	2	1	1	1	2	2	2	175	50
D046T	1	46	3	2	3	1		17	5	1	1	1	1	2	2	2	2	167	691
D047T	4	35	3	2	3	5	0.465	12	6	1	1	1	1	2	2	2	2	180	70
D048T	4	33	2	1	4	5	9.000	9	1	2	1	1	1	2	1	2	1	172	3491
D049T	4	35	3	0	4	5	24.000	6	2	1	1	1	1	2	2	2	2	11	50
D050T	2	27	2	0	3	1	3.000	2	0	1	1	1	1	2	2	2	2
D051T	1	36	3	0	3	3	24.000	12	6	1	1	1	1	2	2	2	2	180
D052T	1	43	3	1	3	5	72.000	16	3	1	1	1	1	2	1	2	1	188
D053T	4	40	3	2	3	5	18.000	6	4	1	1	1	1	2	2	2	2		489
D302T	2	41	3	1	2	1	60.000	28	2	1	1	2	1	2	2	2	2	321	103
D303T	4	40	3	0	2	1	36.000	39	8	2	1	2	1	2	2	2	2	249	8709
D304T	3	46	3	2	2	1	48.000	59	23	1	1	2	1	2	2	2	2	243	55889
D305T	4	55	3	2	2	1	84.000	29	10	1	1	2	1	2	2	2	2	285	5925
D306T	4	50	3	0	3	1	36.000	54	20	1	1	2	1	2	2	2	2	630	13005
D307T	2	56	3	2	2	1	84.000	22	0	1	1	2	1	2	2	2	2	439	10988
D309T	2	38	3	0	3	1	60.000	31	10	1	1	2	1	2	2	2	2	421	11188
D310T	2	36	3	0	2	1	120.000	33	18	1	1	2	1	2	2	2	2	463	8851
D311T	3	44	3	2	3	1	48.000	42	18	1	1	2	1	2	2	2	2	898	57500
D312T	4	47	3	1	2	1	48.000	18	4	1	1	2	1	2	2	2	2	582	1033
D313T	3	34	2	0	3	1	36.000	16	8	1	1	2	1	2	2	2	2	228	15308
D314T	4	41	3	0	2	1	48.000	14	3	1	1	2	1	2	2	2	2	233	150
D315T	4	45	3	0	2	1	48.000	15	7	1	1	2	1	2	2	2	2	894	6306
D316T	2	21	1	0	3	5	5.000	8	4	1	1	2	1	2	1	2	1	868	1466
D317T	2	45	3	1	3	1	60.000	34	11	1	1	2	1	2	2	2	2	538	103058
D318T	2	58	3	1	3	1	72.000	52	25	1	1	2	2	2	2	2	2	874	177170
D319T	2	63	3	1	4	1	192.000	42	19	1	1	2	1	2	2	2	2	663	23606
D321T	2	45	3	1	3	1	60.000	7	7	1	1	2	1	2	2	2	2	412	203908
D322T	1	33	2	0	3	6	6.000	20	0	1	1	2	1	2	2	2	2	232	5408
D323T	4	35	3	0	3	5	36.000	1	1	1	1	2	1	2	2	2	2	950	199
D324T	3	35	3	2	2	1	60.000	54	31	1	1	2	1	2	9	9	9	394	15990
D325T	2	43	3	0	3	1	84.000	8	3	1	1	2	1	2	2	2	2	257	12052
D326T	2	44	3	1	3	1	156.000	23	13	2	1	2	1	2	2	2	2	384	58655
D327T	4	26	2	0	3	1	84.000	40	12	1	1	2	1	2	2	2	2	788
D328T	2	44	3	1	3	1	120.000	36	15	2	1	2	1	2	2	2	2	572	197
D329T	2	60	3	1	4	1	11.000	21	10	1	1	2	1	2	2	2	2	215	44300
D330T	3	28	2	1	3	4	3.000	18	5	1	1	2	1	2	2	2	2	315	48766
D331T	2	39	3	0	3	1	192.000	23	4	1	1	2	1	2	2	2	2	712	292463
D332T	3	25	2	2	2	1	18.000	15	5	1	1	2	1	2	2	2	2	267	10480
D333T	4	23	1	1	3	1	36.000	16	11	2	1	2	1	2	2	2	2	1189	228
D334T	1	55	3	1	3	4	180.000	2	0	1	1	2	1	1	2	2	2	519	1693
D335T	4	28	2	0	4	3	60.000	32	5	1	1	2	1	2	2	2	2	1560	266
D337T	4	25	2	1	2	2	108.000	12	1	1	1	2	1	1	2	2	2	232	90947
D339T	2	43	3	1	3	1		25	18	1	1	2	1	2	2	2	2	557	12519
D341T	1	39	3	0	4	1	18.000	31	22	1	1	2	1	2	1	2	1	214	27719
D343T	1	24	1	0	3	5	8.000	4	0	1	1	2	1	2	2	2	2	1094	6864
D345T	1	41	3	0	3	1	108.000	4	0	1	1	2	1	1	2	2	2	294	39170
D346T	1	45	3	0	3	4	24.000	6	2	2	2	2	1	2	2	2	2	410	19564
D347T	1	35	3	2	3	3	5.000	12	8	1	1	2	1	2	2	2	2	340	39960
D348T	2	61	3	1	3	1	96.000	2	2	1	1	2	1	2	2	2	2	548	67
D349T	2	46	3	1	3	1	132.000	51	22	2	1	2	1	2	2	2	2	557	154
D350T	2	48	3	1	4	1	13.000	25	15	1	1	2	1	2	2	2	2	818	73792
D352T	4	22	1	0	1		24.000	5	1	1	1	2	1	2	2	2	2	560	11234
D353T	1	35	3	0	1	5	60.000	33	10	2	1	2	1	2	2	2	2	605	934
D354T	4	45	3	2	4	1	72.000	28	18	2	2	2	1	1	2	2	2	443	32317
D355T	1	40	3	0	3	5	24.000	19	10	2	1	2	1	2	2	2	2	1446	12664
D356T	1	27	2	0	3	4	12.000	9	4	1	1	2	1	2	2	2	2	675	21146
D357T	1	38	3	0	4	5	36.000		0	2	2	2	2	2	2	2	2	472	1643
D358T	1	40	3	1	3	4	120.000	29	9	2	2	2	2	1	2	2	2	215	56257
D359T	1	37	3	1	4	4	24.000	4	1	1	1	2	1	2	2	2	2	422	315
D360T	1	39	3	0	3	3	36.000	15	5	2	1	2	1	1	2	2	2	507	2448
D361T	4	28	2	1	3	3	30.000	3	0	1	1	2	1	2	2	2	2	265	67968
D362T	4	36	3	0	3	1	36.000	16	10	1	1	2	1	2	2	2	2	598	7089
D364T	2	44	3	2	4	1	192.000	21	12	1	1	2	1	2	2	2	2	498	392
D365T	1	38	3	2	1	7	60.000	6	2	2	1	2	1	2	2	2	2	534	23724
D366T	4	42	3	0	4	2	72.000	10	8	1	1	2	1	2	2	2	2	722	8863
D367T	3	37	3	1	3	1	72.000	55	26	1	1	2	1	1	2	2	2	239	8090
D368T	1	25	2	1	3	3	24.000	2	1	1	1	2	1	2	2	2	2	1242	401
D369T	2	32	2	1	4	1	1.000	5	5	1	1	2	1	2	2	2	2	409	28660
D370T	4	48	3	1	3	2	60.000	35	13	1	1	2	1	2	2	2	2	322	128553
D371T	1	24	1	1	3	3	24.000	3	2	2	2	2	1	2	2	2	2	584	20710
D372T	4	60	3	0	4	1	60.000	16	9	1	1	2	1	2	2	2	2	503	8446
D373T	5	35	3	3	4	2	15.000	11	5	1	1	2	1	2	2	2	2	829	8216
D374T	3	27	2	2	2	1	60.000	20	17	1	1	2	1	2	2	2	2	274	50
D375T	3	37	3	0	2	1	72.000	19	8	1	1	2	1	2	2	2	2	870	342
D376T	1	50	3	1	4	1		16	6	1	1	2	1	2	2	2	2	469	12143
D377T	1	45	3	2	4	5	228.000	2	0	2	2	2	1	2	2	2	2	634	50
D378T	4	25	2	0	2	1	17.000	28	13	1	1	2	1	2	2	2	2	213	20731
D379T	1	27	2	1	3	5	10.000	21	3	1	1	2	1	2	2	2	2
D380T	2	30	2	1	3	2	24.000		1	2	1	2	1	2	2	2	2
D382T	3	39	3	2	4	1	12.000	26	8	1	1	2	1	2	2	2	2	403
D383T	1	29	2	1	3	5	60.000	37	14	1	1	2	1	2	9	9	9
D384T	2	33	2	0	3	1	168.000	28	13	1	1	2	1	2	2	2	2	310
D385T	1	35	3	0	4	3	180.000	14	7	1	1	2	1	2	2	2	2	975
D386T	1	47	3	0	4	5	24.000	2	0	2	2	2	1	2	2	2	2	920
D389T	1	50	3	0	3	2	120.000	5	0	2	2	2	1	1	2	2	2	699	50
D390T	1	30	2	1	4	4	60.000	2	1	2	2	2	1	1	2	2	2	380
D391T	1	53	3	1	3	4	36.000	3	0	1	1	2	1	2	2	2	2		66
D392T	4	40	3	0	3	2	24.000	24	7	2	2	2	1	2	1	2	1	515	30635
D393T	1	35	3	0	3	5	20.000	3	2	1	1	2	1	2	1	1	1	358	76
D394T	1	28	2	0	3	5	17.000	11	3	1	1	2	1	1	2	2	2	1082	223
D395T	1	27	2	0	1	3	24.000	11	6	2	1	2	1	2	2	2	2	570	531
D601T	4	45	3	0	2	1	12.000	70	32	1	1	3	1	2	2	2	2
D602T	2	35	3	1	2	1	18.000	30	13	1	1	3	1	2	2	2	2
D603T	2	30	2	2	3	1	33.000	2	0	1	1	3	1	2	2	2	2
D604T	3	29	2	1	2	1	60.000	27	12	1	1	3	1	2	2	2	2
D605T	2	45	3	1	1	1	48.000	27	10	1	1	3	1	2	2	2	2
D606T	4	28	2	0	2	5	60.000	11	11	1	1	3	2	2	2	2	2
D608T	3	37	3	0	1	1	48.000	48	26	1	1	3	2	2	2	2	2
D609T	5	30	2	0	2	1	24.000	35	14	1	1	3	1	2	9	9	9
D610T	3	25	2	2	2	1	13.000	10	6	1	1	3	1	2	2	2	2
D611T	3	30	2	2	2	1	18.000	31	16	1	1	3	1	2	2	2	2
D612T	2	56	3	0	3	1	180.000	33	12	1	1	3	1	2	2	2	2
D613T	2	33	2	1	2	1	48.000	40	22	1	1	3	1	2	2	2	2
D614T	3	26	2	1	1	1	48.000	25	13	1	1	3	1	2	2	2	2
D616T	3	26	2	2	1	1	6.000	19	8	1	1	3	1	2	2	2	2
D617T	4	24	1	2	2	5	24.000	15	8	1	1	3	1	2	2	2	2
D618T	3	25	2	2	2	1	12.000	9	4	1	1	3	1	2	2	2	2
D619T	3	24	1	2	2	1	7.000	13	2	1	1	3	1	1	2	2	2
D620T	3	43	3	3	2	1	60.000	105	45	1	1	3	1	2	2	2	2
D621T	2	35	3	0	3	1	48.000	8	3	1	1	3	1	2	2	2	2
D622T	3	47	3	2	1	1	24.000	50	18	1	1	3	1	2	2	2	2
D623T	3	21	1	0	2	1		29	8	1	1	3	1	2	2	2	2
D624T	3	26	2	2	2	1	3.000	14	4	1	1	3	1	2	2	2	2
D625T	4	45	3	0	2	5	60.000	4	2	1	1	3	1	2	2	2	2
D626T	1	28	2	1	2	4	84.000	16	10	1	1	3	1	1	2	2	2
D627T	4	23	1	1	3	1	24.000	10	7	1	1	3	1	2	2	2	2
D628T	4	39	3	0	3	3	48.000	3	3	2	2	3	1	2	2	2	2
D630T	3	28	2	1	2	1	36.000	9	1	1	1	3	1	2	2	2	2
D631T	5	35	3	2	1	1		24	19	1	1	3	1	2	2	2	2
D632T	3	30	2	2	3	3	72.000	3	1	1	1	3	1	2	2	2	2
D633T	3	24	1	1	2	4			0	1	1	3	1	2	2	2	2
D634T	3	21	1	2	4	4	12.000	17	8	1	1	3	1	2	2	2	2
D635T	1	22	1	0	2	6	12.000	3	2	1	1	3	1	1	2	2	2
D636T	4	23	1	1	3	3	42.000	4	1	2	1	3	1	2	2	2	2
D637T	1	21	1	1	3	3	14.000	4	2	1	1	3	1	2	2	2	2
D638T	1	37	3	1	3	4	6.000	41	13	2	2	3	1	2	2	2	2
D639T	2	50	3	0	3	1	72.000	17	5	1	1	3	1	2	2	2	2
D640T	1	39	3	1	3	5	72.000	16	4	2	1	3	1	2	2	2	2
D641T	2	45	3	1	4	1	60.000	26	26	1	1	3	1	2	2	2	2
D642T	2	38	3	2	1	1	24.000	6	2	1	1	3	1	2	2	2	2
D643T	1	40	3	0	3	4	3.000	11	7	1	1	3	1	2	2	2	2
D644T	3	31	2	3	2	4	96.000	3	2	1	1	3	1	1	2	2	2
D645T	1	22	1	0	2	5	24.000	10	1	2	1	3	1	1	2	2	2
D646T	3	35	3	2	4	1	72.000	1	1	1	1	3	1	2	2	2	2
D647T	2	49	3	1	3	1	72.000	19	0	1	1	3	1	2	2	2	2
D648T	4	30	2	0	3	2	60.000	3	1	1	1	3	1	2	2	2	2
D649T	4	24	1	0	2	3	108.000	9	4	1	1	3	1	1	1	2	1
D650T	4	24	1	0	2	3	60.000	19	7	2	1	3	1	2	2	2	2
D651T	1	48	3	0	4	5	10.000	10	4	1	1	3	1	2	2	2	2
D652T	4	32	2	0	3	1	60.000	27	0	2	2	3	1	2	2	2	2
D653T	1	29	2	0	3	5	24.000	24	11	2	2	3	2	1	2	2	2
D654T	3	47	3	2	1	1	36.000	26	6	1	1	3	1	2	2	2	2
D655T	1	33	2	1	3	3	12.000	6	1	1	1	3	1	2	2	2	2
D656T	1	29	2	2	2	4	4.000	7	2	1	1	3	1	2	2	1	1
D657T	3	29	2	1	4	4	72.000	42	16	1	1	3	1	2	2	2	2
D658T	1	24	1	0	2	5	12.000	7	0	1	1	3	1	2	2	2	2
D659T	1	44	3	0	3	4	84.000	7	0	2	1	3	1	2	2	2	2
D660T	4	36	3	0	4	1	24.000	66	36	1	1	3	1	2	2	2	2
D662T	3	30	2	2	2	4	84.000	6	1	1	1	3	1	2	2	2	2
D663T	3	27	2	2	2	1	48.000	17	4	1	1	3	1	2	2	2	2
D664T	3	34	2	2	2	4	84.000	21	10	1	1	3	1	2	2	2	2
D665T	3	38	3	2	3	4	24.000	4	0	1	1	3	1	2	2	2	2
D666T	3	24	1	2	2	1	24.000	46	21	1	1	3	1	2	2	2	2
D668T	3	27	2	2	3	1		29	13	1	1	3	1	2	2	2	2
D670T	3	39	3	1	1	1	96.000	105	45	1	1	3	1	2	2	2	2
D672T	3	23	1	2	3	1	36.000	7	0	1	1	3	1	1	2	2	2
D673T	3	27	2	1	3	4	48.000	19	9	1	1	3	1	2	2	2	2
D675T	4	44	3	0	4	1	48.000	26	12	1	1	3	1	2	2	2	2
D676T	3	25	2	2	2	1	72.000	15	8	1	1	3	1	2	2	2	2
D677T	1	30	2	1	2	4	24.000	3	1	1	1	3	1	2	2	2	2
D678T	4	24	1	1	2	3	8.000	13	5	1	1	3	1	2	2	2	2
D679T	1	40	3	1	4	3	36.000	13	3	2	1	3	1	2	2	2	2
D680T	2	29	2	2	3	1	20.000	12	8	1	1	3	1	2	2	2	2
D681T	1	28	2	2	2	6	72.000	4	1	1	1	3	1	1	2	2	2
D682T	1	25	2	2	2	2	60.000	5	0	1	1	3	1	1	2	2	2
D683T	3	38	3	2	3	1		5	1	1	1	3	1	2	1	2	1
D684T	3	30	2	1	4	1	60.000	27	15	1	1	3	1	2	2	2	2
D685T	3	28	2	2	3	1	17.000	34	14	1	1	3	1	2	2	2	2
D687T	3	25	2	2	2	1	12.000	25	15	1	1	3	1	2	2	2	2
D688T	5	47	3	2	3	2	12.000	3	0	1	1	3	1	2	2	2	2
D689T	4	30	2	2	3	4	3.000	4	1	1	1	3	2	1	2	2	2
D693T	1	42	3	0	3	5	12.000	14	7	2	1	3	1	1	1	2	1
D694T	3	31	2	1	2	1	36.000	17	8	1	1	3	1	2	2	2	2
D695T	3	30	2	3	3	1	48.000	3	3	1	1	3	1	1	2	2	2
D696T	5	24	1	2	2	4	12.000	21	0	1	1	3	1	1	2	2	2
D701T	3	21	1	2	2	5	2.000	12	4	1	1	3	1	2	2	2	2
D702T	3	27	2	2	2	1	3.000	9	1	1	1	3	1	2	2	2	2
D703T	3	21	1	2	2	1		5	5	1	1	3	1	2	2	1	1
D704T	2	43	3	1	3	1	204.000	15	7	1	1	3	1	2	2	2	2
D707T	3	46	3	2	3	1	24.000	23	10	1	1	3	1	2	2	2	2
D708T	4	24	1	2	3	7	24.000	21	8	1	1	3	1	1	2	2	2
D709T	4	41	3	1	4	5	36.000	5	1	1	1	3	1	2	2	2	2
D711T	4	38	3	0	4	5	18.000	7	3	1	1	3	1	2	2	2	2
D712T	1	22	1	1	2	5	24.000	35	27	2	1	3	1	1	2	2	2
D714T	1	28	2	0	2	5	36.000	18	7	1	1	3	1	1	2	2	2
D715T	1	35	3	1	3	4	72.000	2	0	1	1	3	1	1	2	2	2
D716T	1	31	2	0	4	2	36.000	10	3	1	1	3	1	1	2	2	2
D717T	1	30	2	1	2	2	8.000	1	0	1	1	3	1	2	2	2	2
D718T	5	34	2	3	2	5		11	5	1	1	3	1	1	2	2	2
D719T	4	35	3	1	3	5	120.000	26	14	1	1	3	1	2	2	2	2
D720T	4	26	2	1	2	3	60.000	17	4	1	1	3	1	1	2	2	2
D721T	1	34	2	1	4	5	60.000	3	1	1	1	3	1	2	2	2	2
D722T	1	45	3	0	3	2	180.000	11	3	1	1	3	1	1	2	2	2
D723T	3	32	2	2	2	6	72.000	1	0	1	1	3	1	2	2	2	2
D724T	4	28	2	1	3	3	2.000	31	9	1	1	3	1	1	2	1	1
D725T	1	29	2	1	3	5	48.000	9	4	1	1	3	1	2	2	2	2
D726T	1	28	2	1	1	3	60.000	26	16	1	1	3	1	2	2	2	2
D727T	4	28	2	0	2	3	120.000	36	15	1	1	3	1	2	2	2	2
D728T	1	25	2	1	2	2	72.000		4	2	1	3	1	2	2	2	2
D730T	4	24	1	1	3	3	4.000	2	1	2	1	3	1	1	2	2	2
D731T	1	18	1	1	2	6	12.000	1	1	1	1	3	1	2	2	1	1
D732T	1	36	3	1	3	4	24.000	10	7	1	1	3	1	2	2	2	2
D733T	2	21	1	3	2	1	18.000	10	5	1	1	3	1	2	2	2	2
D734T	3	40	3	2	3	1	84.000	20	20	1	1	3	1	2	2	2	2
D735T	1	26	2	1	2	2	48.000	28	11	1	1	3	2	1	2	2	2
D736T	3	28	2	2	2	1	84.000	10	1	1	1	3	1	2	2	2	2
D738T	1	28	2	1	3	5	84.000	34	11	2	2	3	1	1	2	2	2
D739T	4	40	3	1	3	1	72.000	15	8	1	1	3	1	1	2	2	2
D740T	1	23	1	0	3	4	24.000	17	10	1	1	3	1	2	2	2	2
D741T	4	30	2	2	3	7	10.000	14	5	2	2	3	2	1	2	1	1
D742T	1	38	3	0	3	7	24.000	18	10	2	1	3	1	1	2	2	2
D743T	2	34	2	2	2	5	3.000	12	0	1	1	3	1	2	2	2	2
D744T	4	27	2	0	3	3	46.000	32	14	2	1	3	1	2	2	2	2
D745T	3	40	3	3	4	2	24.000	10	5	1	1	3	1	2	2	2	2
D749T	1	43	3	1	4	4	120.000	7	3	1	1	3	1	1	2	2	2
D752T	1	35	3	0	3	2	24.000	3	2	2	2	3	1	2	2	2	2
D754T	1	36	3	0	3	2	36.000	2	2	2	2	3	1	2	2	2	2
D755T	1	30	2	0	3	2	36.000	3	0	1	1	3	1	1	2	2	2
D756T	1	28	2	0	1	3	18.000	18	8	1	1	3	1	2	2	1	1
D757T	1	23	1	1	2	2	60.000	5	4	1	1	3	1	1	2	2	2
D759T	1	41	3	2	3	2	36.000	5	0	2	2	3	1	1	2	2	2
D762T	1	20	1	2	2	5	11.000	14	6	1	1	3	1	1	2	2	2
D763T	1	22	1	2	2	4	18.000	22	9	1	1	3	2	1	2	2	2
D765T	1	28	2	0	2	4	18.000	9	4	2	2	3	1	2	2	2	2
D767T	1	21	1	2	2	3	12.000	9	6	1	1	3	1	2	2	2	2
D768T	1	41	3	1	3	3	60.000	3	1	1	1	3	1	2	2	2	2
D769T	1	35	3	0	3	5	12.000	3	0	1	1	3	1	2	2	2	2
D770T	1	21	1	0	3	5	6.000	3	2	1	1	3	1	2	2	2	2
D772T	1	19	1	1	3	5	12.000	8	3	2	2	3	1	2	2	2	2
D773T	1	28	2	1	2	2	48.000	4	0	2	2	3	1	2	2	2	2
D774T	1	20	1	1	2	7	12.000	10	5	2	2	3	2	1	2	2	2
D777T	1	47	3	2	3	1	60.000	5	1	1	1	3	1	2	2	2	2
D778T	2	49	3	0	3	1	24.000	21	8	1	1	3	1	2	2	2	2
D779T	1	21	1	0	2	5	8.000	23	12	2	2	3	2	1	2	2	2
D780T	5	24	1	1	2	4	15.000	2	1	2	2	3	1	1	2	2	2
D781T	1	44	3	0	3	5	2.000	13	10	2	2	3	1	2	2	2	2
D782T	2	47	3	0	3	7	24.000	25	11	1	1	3	1	2	2	2	2
D786T	1	36	3	2	3	5	8.000	15	9	1	1	3	1	2	2	2	2
D787T	1	40	3	1	3	7	72.000	3	1	1	1	3	1	2	2	2	2
D788T	1	25	2	2	2	4	60.000	7	1	2	1	3	1	2	2	2	2
D789T	4	32	2	1	2	3	60.000	5	2	1	1	3	1	1	2	2	2
D790T	4	21	1	1	3	6	3.000	2	2	1	1	3	1	2	2	1	1
D791T	4	27	2	1	3	5	0.698	5	0	1	1	3	1	2	2	2	2
D792T	3	25	2	2	2	1	8.000	30	9	1	1	3	1	2	2	2	2
D793T	3	23	1	2	2	1	10.000	7	3	1	1	3	1	2	2	2	2
D794T	1	26	2	0	3	5	3.000	7	3	1	1	3	1	2	9	9	9
D795T	4	20	1	1	2	4	3.000	3	0	2	1	3	1	2	2	2	2
D800T	4	28	2	1	3	7	24.000	4	2	1	1	3	1	2	2	2	2
D801T	3	25	2	1	2	4	12.000	5	2	1	1	3	1	2	2	2	2
D806T	1	28	2	1	3	3	18.000	11	4	1	1	3	1	2	2	2	2
D807T	1	39	3	1	4	5	24.000	3	0	2	2	3	2	2	2	2	2
D809T	1	35	3	1	3	3	12.000	6	6	2	2	3	1	1	1	2	1
D810T	1	24	1	0	3	3	72.000	12	5	1	1	3	1	1	2	2	2
D811T	4	31	2	0	4	1	6.000	28	17	1	1	3	1	2	2	2	2
D816T	4	52	3	1	3	5	36.000	2	0	2	2	3	1	2	2	2	2
D817T	1	25	2	0	3	1	14.000	24	9	1	1	3	1	2	2	2	2
D818T	4	22	1	2	2	5	108.000	4	2	1	1	3	1	1	2	2	2
D819T	1	23	1	1	2	5	6.000	9	4	2	2	3	1	2	2	2	2
D820T	4	33	2	2	3	5	11.000	3	1	1	1	3	1	2	2	2	2
D821T	4	37	3	1	3	5	12.000	26	9	1	1	3	1	2	2	2	2
D822T	1	22	1	0	2	5	12.000	33	12	2	1	3	1	2	2	2	2
D823T	1	22	1	1	2	5	24.000	8	5	1	1	3	1	2	2	2	2
D824T	3	30	2	1	3	1	60.000	24	8	1	1	3	1	2	2	2	2
D825T	3	53	3	1	3	4	120.000	42	23	1	1	3	1	2	2	2	2
D826T	1	32	2	1	2	4	192.000	3	0	1	1	3	2	1	2	2	2
D827T	1	38	3	0	1	3	10.000	10	4	1	1	3	1	2	2	2	2
D828T	1	37	3	0	4	5	24.000	6	0	1	1	3	1	2	2	2	2
D829T	1	27	2	2	2	3	6.000	2	1	2	2	3	1	1	2	2	2
D830T	1	45	3	2	3	5	12.000	31	20	1	1	3	1	2	2	2	2
D831T	1	39	3	1	3	4	24.000	2	2	2	1	3	2	2	2	2	2
D832T	1	41	3	1	3	5	36.000	3	2	1	1	3	1	2	2	2	2
D834T	4	23	1	1	3	4	36.000	6	4	1	1	3	1	2	1	2	1
D835T	1	34	2	1	1	5	12.000	13	11	1	1	3	1	2	2	2	2
D838T	1	27	2	1	3	5	2.000	9	5	2	2	3	2	1	2	2	2
D843T	4	42	3	1	3	4	3.000	18	11	1	1	3	1	2	2	2	2
D846T	1	36	3	1	3	5	24.000	11	8	1	1	3	1	2	2	2	2
D847T	1	29	2	1	3	5	12.000	3	0	1	1	3	1	2	2	2	2
D848T	1	34	2	0	3	5	6.000	3	0	1	1	3	1	2	2	2	2
D849T	1	32	2	0	3	5	6.000	4	1	1	1	3	1	1	2	2	2

## Sheet: data_file_Table_2_chlam
unique	start0	stop0	groupe	duree_3cat	lieu	constante	benin	statmat	age_3cat	nbclidern2	chlam
D001T	0.0	94.0	1	3	2	1	2	2	3	2	0
D001T	94.0	194.0	1	3	2	1	2	2	3	2	0
D001T	201.0	285.0	1	3	2	1	2	2	3	2	0
D001T	285.0	377.0	1	3	2	1	2	2	3	2	0
D001T	377.0	472.0	1	3	2	1	2	2	3	2	0
D001T	472.0	563.0	1	3	2	1	2	2	3	2	0
D001T	570.0	658.0	1	3	2	1	2	2	3	1	0
D001T	658.0	756.0	1	3	2	1	2	2	3	1	0
D001T	756.0	927.0	1	3	2	1	2	2	3	1	0
D001T	927.0	1083.0	1	3	2	1	2	2	3	1	0
D001T	1083.0	1187.0	1	3	2	1	2	2	3	2	0
D001T	1194.0	1280.0	1	3	2	1	2	2	3	2	0
D001T	1287.0	1391.0	1	3	2	1	2	2	3	1	0
D001T	1391.0	1473.0	1	3	2	1	2	2	3	2	0
D001T	1480.0	1586.0	1	3	2	1	2	2	3	2	0
D002T	0.0	98.0	1	3	2	1	1	2	3	2	0
D002T	98.0	218.0	1	3	2	1	1	2	3	1	0
D002T	218.0	309.0	1	3	2	1	1	2	3	2	0
D002T	309.0	393.0	1	3	2	1	1	2	3	2	0
D002T	393.0	468.0	1	3	2	1	1	2	3	2	0
D002T	468.0	554.0	1	3	2	1	1	2	3	2	0
D002T	554.0	658.0	1	3	2	1	1	2	3	2	0
D002T	658.0	743.0	1	3	2	1	1	2	3	2	0
D002T	743.0	838.0	1	3	2	1	1	2	3	2	0
D002T	845.0	937.0	1	3	2	1	1	2	3	2	0
D002T	937.0	1050.0	1	3	2	1	1	2	3	2	0
D002T	1050.0	1155.0	1	3	2	1	1	2	3	2	0
D002T	1155.0	1274.0	1	3	2	1	1	2	3	2	0
D002T	1274.0	1429.0	1	3	2	1	1	2	3	2	0
D002T	1429.0	1527.0	1	3	2	1	1	2	3	2	0
D003T	0.0	98.0	1	3	1	1	2	1	3	2	0
D003T	98.0	236.0	1	3	1	1	2	1	3	1	0
D003T	236.0	328.0	1	3	1	1	2	1	3	2	0
D003T	328.0	410.0	1	3	1	1	2	1	3	2	0
D003T	410.0	511.0	1	3	1	1	2	1	3	2	0
D003T	511.0	606.0	1	3	1	1	2	1	3	2	0
D003T	606.0	718.0	1	3	1	1	2	1	3	2	0
D003T	725.0	810.0	1	3	1	1	2	1	3	2	0
D003T	810.0	895.0	1	3	1	1	2	1	3	1	0
D003T	895.0	1006.0	1	3	1	1	2	1	3	2	0
D003T	1006.0	1098.0	1	3	1	1	2	1	3	2	0
D003T	1098.0	1215.0	1	3	1	1	2	1	3	2	0
D003T	1222.0	1313.0	1	3	1	1	2	1	3	2	0
D003T	1313.0	1412.0	1	3	1	1	2	1	3	2	0
D003T	1412.0	1523.0	1	3	1	1	2	1	3	2	0
D003T	1523.0	1609.0	1	3	1	1	2	1	3	2	0
D004T	0.0	105.0	1	3	1	1	2	2	3	2	0
D004T	105.0	190.0	1	3	1	1	2	2	3	2	0
D004T	190.0	281.0	1	3	1	1	2	2	3	2	0
D005T	0.0	95.0	1	2	2	1	2	2	3	2	0
D005T	95.0	187.0	1	2	2	1	2	2	3	2	0
D005T	194.0	283.0	1	2	2	1	2	2	3	2	0
D005T	283.0	385.0	1	2	2	1	2	2	3	2	0
D005T	385.0	454.0	1	2	2	1	2	2	3	2	0
D005T	454.0	570.0	1	2	2	1	2	2	3	2	0
D005T	570.0	677.0	1	2	2	2	2	2	3	8	0
D005T	677.0	762.0	1	2	2	1	2	2	3	1	0
D005T	762.0	838.0	1	2	2	1	2	2	3	2	0
D005T	838.0	944.0	1	2	2	1	2	2	3	2	0
D005T	944.0	1056.0	1	2	2	1	2	2	3	2	0
D005T	1056.0	1147.0	1	2	2	1	2	2	3	2	0
D005T	1147.0	1251.0	1	2	2	1	2	2	3	2	0
D005T	1251.0	1344.0	1	2	2	1	2	2	3	2	0
D005T	1344.0	1438.0	1	2	2	1	2	2	3	2	0
D005T	1438.0	1532.0	1	2	2	1	2	2	3	2	0
D005T	1532.0	1620.0	1	2	2	1	2	2	3	2	0
D006T	0.0	84.0	1	3	1	1	2	1	3	2	0
D006T	84.0	185.0	1	3	1	1	2	1	3	2	0
D007T	0.0	83.0	1	3	1	1	2	1	3	2	0
D007T	83.0	205.0	1	3	1	1	2	1	3	1	0
D007T	205.0	299.0	1	3	1	1	2	1	3	1	0
D007T	299.0	387.0	1	3	1	1	2	1	3	2	0
D007T	387.0	481.0	1	3	1	1	2	1	3	2	0
D007T	481.0	572.0	1	3	1	1	2	1	3	2	0
D007T	572.0	665.0	1	3	1	1	2	1	3	2	0
D007T	665.0	748.0	1	3	1	1	2	1	3	2	0
D007T	748.0	842.0	1	3	1	1	2	1	3	2	0
D007T	842.0	1000.0	1	3	1	1	2	1	3	2	0
D007T	1000.0	1070.0	1	3	1	1	2	1	3	2	0
D007T	1070.0	1161.0	1	3	1	1	2	1	3	2	0
D007T	1161.0	1265.0	1	3	1	1	2	1	3	1	0
D007T	1265.0	1363.0	1	3	1	1	2	1	3	1	0
D007T	1363.0	1455.0	1	3	1	1	2	1	3	1	0
D007T	1455.0	1546.0	1	3	1	1	2	1	3	1	0
D009T	0.0	94.0	1	3	1	1	2	1	2	1	0
D009T	94.0	213.0	1	3	1	1	2	1	2	1	0
D009T	213.0	304.0	1	3	1	1	2	1	2	2	0
D009T	304.0	395.0	1	3	1	1	2	1	2	2	0
D009T	395.0	489.0	1	3	1	1	2	1	2	2	0
D009T	496.0	578.0	1	3	1	1	2	1	2	2	0
D009T	578.0	669.0	1	3	1	1	2	1	2	1	0
D009T	669.0	759.0	1	3	1	1	2	1	2	8	0
D009T	766.0	1001.0	1	3	1	1	2	1	2	8	0
D009T	1001.0	1092.0	1	3	1	1	2	1	2	8	0
D009T	1099.0	1397.0	1	3	1	1	2	1	2	8	0
D009T	1397.0	1489.0	1	3	1	1	2	1	2	8	0
D009T	1489.0	1580.0	1	3	1	1	2	1	2	8	0
D010T	0.0	93.0	1	3	3	1	1	1	3	1	0
D010T	93.0	207.0	1	3	3	2	1	1	3	1	0
D010T	214.0	301.0	1	3	3	1	1	1	3	1	0
D010T	301.0	385.0	1	3	3	2	1	1	3	1	0
D010T	392.0	501.0	1	3	3	1	1	1	3	1	0
D010T	501.0	588.0	1	3	3	2	1	1	3	1	0
D010T	588.0	687.0	1	3	3	2	1	1	3	1	0
D010T	687.0	777.0	1	3	3	2	1	1	3	1	0
D010T	777.0	905.0	1	3	3	2	1	1	3	1	0
D010T	905.0	1008.0	1	3	3	1	1	1	3	1	0
D010T	1008.0	1099.0	1	3	3	2	1	1	3	8	0
D010T	1099.0	1192.0	1	3	3	1	1	1	3	1	0
D010T	1192.0	1291.0	1	3	3	1	1	1	3	1	0
D010T	1291.0	1383.0	1	3	3	1	1	1	3	1	0
D010T	1383.0	1480.0	1	3	3	2	1	1	3	1	0
D011T	0.0	84.0	1	3	1	1	2	1	3	2	0
D011T	84.0	178.0	1	3	1	1	2	1	3	2	0
D011T	178.0	269.0	1	3	1	1	2	1	3	2	0
D011T	269.0	360.0	1	3	1	1	2	1	3	2	0
D011T	360.0	465.0	1	3	1	1	2	1	3	1	0
D011T	465.0	568.0	1	3	1	1	2	1	3	2	0
D011T	568.0	653.0	1	3	1	1	2	1	3	2	0
D011T	653.0	772.0	1	3	1	1	2	1	3	2	0
D011T	772.0	883.0	1	3	1	1	2	1	3	1	0
D011T	883.0	1004.0	1	3	1	1	2	1	3	2	0
D011T	1004.0	1093.0	1	3	1	1	2	1	3	2	0
D011T	1093.0	1191.0	1	3	1	1	2	1	3	2	0
D011T	1191.0	1287.0	1	3	1	1	2	1	3	2	0
D012T	0.0	101.0	1	3	1	1	2	1	3	2	0
D012T	101.0	178.0	1	3	1	1	2	1	3	9	0
D013T	0.0	105.0	1	3	1	1	1	1	3	2	0
D013T	105.0	213.0	1	3	1	1	1	1	3	2	0
D013T	213.0	293.0	1	3	1	1	1	1	3	2	0
D013T	293.0	374.0	1	3	1	1	1	1	3	2	0
D013T	374.0	465.0	1	3	1	1	1	1	3	2	0
D013T	465.0	545.0	1	3	1	1	1	1	3	2	0
D013T	545.0	633.0	1	3	1	1	1	1	3	2	0
D013T	633.0	736.0	1	3	1	1	1	1	3	2	0
D013T	736.0	835.0	1	3	1	1	1	1	3	2	0
D013T	835.0	938.0	1	3	1	1	1	1	3	2	0
D013T	938.0	1032.0	1	3	1	1	1	1	3	2	0
D013T	1032.0	1148.0	1	3	1	1	1	1	3	2	0
D013T	1155.0	1240.0	1	3	1	1	1	1	3	2	0
D013T	1240.0	1333.0	1	3	1	1	1	1	3	2	0
D013T	1333.0	1431.0	1	3	1	1	1	1	3	1	0
D013T	1431.0	1543.0	1	3	1	1	1	1	3	1	0
D014T	0.0	89.0	1	2	2	1	1	2	3	1	0
D014T	96.0	180.0	1	2	2	1	1	2	3	1	0
D014T	180.0	270.0	1	2	2	9	1	2	3	9	0
D014T	270.0	357.0	1	2	2	1	1	2	3	1	0
D014T	357.0	453.0	1	2	2	1	1	2	3	1	0
D014T	460.0	543.0	1	2	2	1	1	2	3	2	0
D014T	543.0	637.0	1	2	2	1	1	2	3	1	0
D014T	637.0	729.0	1	2	2	1	1	2	3	1	0
D014T	736.0	818.0	1	2	2	1	1	2	3	2	0
D014T	825.0	918.0	1	2	2	1	1	2	3	2	0
D014T	918.0	992.0	1	2	2	1	1	2	3	1	0
D014T	999.0	1068.0	1	2	2	1	1	2	3	1	0
D014T	1068.0	1159.0	1	2	2	1	1	2	3	2	0
D014T	1166.0	1258.0	1	2	2	1	1	2	3	2	0
D014T	1258.0	1352.0	1	2	2	1	1	2	3	2	0
D014T	1352.0	1446.0	1	2	2	1	1	2	3	1	0
D014T	1446.0	1537.0	1	2	2	1	1	2	3	1	0
D015T	0.0	89.0	1	3	2	1	2	2	3	2	0
D015T	89.0	180.0	1	3	2	1	2	2	3	2	0
D015T	187.0	271.0	1	3	2	1	2	2	3	2	0
D015T	271.0	357.0	1	3	2	1	2	2	3	2	0
D015T	357.0	453.0	1	3	2	1	2	2	3	1	0
D015T	460.0	543.0	1	3	2	1	2	2	3	2	0
D015T	543.0	637.0	1	3	2	1	2	2	3	1	0
D015T	637.0	728.0	1	3	2	1	2	2	3	2	0
D015T	728.0	816.0	1	3	2	1	2	2	3	2	0
D015T	816.0	909.0	1	3	2	1	2	2	3	2	0
D015T	916.0	984.0	1	3	2	1	2	2	3	1	0
D015T	991.0	1062.0	1	3	2	1	2	2	3	1	0
D015T	1062.0	1148.0	1	3	2	1	2	2	3	2	0
D015T	1148.0	1257.0	1	3	2	1	2	2	3	2	0
D015T	1257.0	1348.0	1	3	2	1	2	2	3	2	0
D015T	1348.0	1469.0	1	3	2	1	2	2	3	2	0
D015T	1476.0	1589.0	1	3	2	1	2	2	3	2	0
D016T	0.0	94.0	1	3	1	1	2	1	3	1	0
D016T	94.0	185.0	1	3	1	1	2	1	3	2	0
D016T	185.0	274.0	1	3	1	1	2	1	3	2	0
D016T	274.0	353.0	1	3	1	1	2	1	3	1	0
D017T	0.0	86.0	1	3	1	1	2	2	3	2	0
D017T	86.0	170.0	1	3	1	1	2	2	3	2	0
D017T	170.0	279.0	1	3	1	1	2	2	3	2	0
D017T	279.0	374.0	1	3	1	1	2	2	3	2	0
D017T	374.0	560.0	1	3	1	1	2	2	3	2	0
D018T	0.0	92.0	1	3	1	1	2	2	3	2	0
D018T	99.0	187.0	1	3	1	1	2	2	3	2	0
D018T	187.0	273.0	1	3	1	1	2	2	3	2	0
D018T	273.0	351.0	1	3	1	1	2	2	3	1	0
D018T	351.0	440.0	1	3	1	1	2	2	3	1	0
D018T	447.0	517.0	1	3	1	1	2	2	3	2	0
D018T	524.0	608.0	1	3	1	2	2	2	3	2	0
D018T	608.0	685.0	1	3	1	1	2	2	3	1	0
D018T	685.0	769.0	1	3	1	1	2	2	3	2	0
D018T	769.0	858.0	1	3	1	1	2	2	3	2	0
D018T	858.0	957.0	1	3	1	1	2	2	3	2	0
D018T	957.0	1041.0	1	3	1	1	2	2	3	2	0
D018T	1041.0	1168.0	1	3	1	1	2	2	3	2	0
D018T	1168.0	1267.0	1	3	1	1	2	2	3	2	0
D018T	1267.0	1357.0	1	3	1	1	2	2	3	2	0
D018T	1357.0	1476.0	1	3	1	1	2	2	3	1	0
D018T	1476.0	1603.0	1	3	1	1	2	2	3	1	0
D019T	0.0	92.0	1	3	1	1	2	2	3	2	0
D019T	92.0	185.0	1	3	1	1	2	2	3	2	0
D019T	185.0	276.0	1	3	1	1	2	2	3	2	0
D019T	276.0	363.0	1	3	1	1	2	2	3	2	0
D019T	363.0	455.0	1	3	1	1	2	2	3	1	0
D019T	462.0	545.0	1	3	1	1	2	2	3	2	0
D019T	545.0	637.0	1	3	1	1	2	2	3	2	0
D019T	637.0	729.0	1	3	1	1	2	2	3	1	0
D019T	729.0	829.0	1	3	1	1	2	2	3	2	0
D019T	829.0	923.0	1	3	1	1	2	2	3	1	0
D019T	923.0	1015.0	1	3	1	1	2	2	3	1	0
D020T	0.0	94.0	1	3	1	1	2	2	3	2	0
D020T	94.0	182.0	1	3	1	1	2	2	3	2	0
D020T	182.0	280.0	1	3	1	1	2	2	3	2	0
D020T	280.0	431.0	1	3	1	1	2	2	3	2	0
D020T	431.0	529.0	1	3	1	1	2	2	3	2	0
D020T	529.0	602.0	1	3	1	1	2	2	3	2	0
D020T	602.0	692.0	1	3	1	1	2	2	3	2	0
D020T	692.0	819.0	1	3	1	1	2	2	3	2	0
D020T	819.0	924.0	1	3	1	1	2	2	3	2	0
D020T	924.0	1029.0	1	3	1	1	2	2	3	2	0
D020T	1029.0	1176.0	1	3	1	1	2	2	3	2	0
D020T	1176.0	1442.0	1	3	1	1	2	2	3	1	0
D021T	0.0	96.0	1	2	1	1	2	2	3	1	0
D021T	96.0	217.0	1	2	1	1	2	2	3	2	0
D021T	217.0	304.0	1	2	1	1	2	2	3	2	0
D022T	0.0	78.0	1	3	1	1	2	2	2	2	0
D022T	85.0	176.0	1	3	1	1	2	2	2	1	0
D022T	176.0	262.0	1	3	1	1	2	2	2	2	0
D022T	262.0	378.0	1	3	1	1	2	2	2	2	0
D022T	385.0	819.0	1	3	1	1	2	2	2	8	0
D023T	0.0	92.0	1	3	2	2	2	2	3	1	0
D023T	99.0	182.0	1	3	2	9	2	2	3	1	0
D023T	182.0	282.0	1	3	2	1	2	2	3	1	0
D023T	282.0	371.0	1	3	2	2	2	2	3	1	0
D023T	371.0	462.0	1	3	2	1	2	2	3	8	0
D023T	462.0	548.0	1	3	2	1	2	2	3	1	0
D023T	548.0	647.0	1	3	2	1	2	2	3	1	0
D024T	0.0	90.0	1	3	1	2	2	2	3	2	0
D024T	90.0	189.0	1	3	1	2	2	2	3	2	0
D024T	189.0	285.0	1	3	1	2	2	2	3	2	0
D024T	285.0	368.0	1	3	1	2	2	2	3	2	0
D024T	368.0	460.0	1	3	1	2	2	2	3	1	0
D024T	460.0	551.0	1	3	1	2	2	2	3	2	0
D024T	551.0	650.0	1	3	1	2	2	2	3	2	0
D024T	650.0	746.0	1	3	1	1	2	2	3	2	0
D024T	746.0	843.0	1	3	1	2	2	2	3	1	0
D024T	843.0	942.0	1	3	1	2	2	2	3	2	0
D024T	942.0	1035.0	1	3	1	1	2	2	3	2	0
D024T	1035.0	1138.0	1	3	1	2	2	2	3	2	0
D024T	1138.0	1251.0	1	3	1	1	2	2	3	2	0
D024T	1251.0	1398.0	1	3	1	1	2	2	3	2	0
D024T	1398.0	1494.0	1	3	1	1	2	2	3	2	0
D024T	1494.0	1585.0	1	3	1	1	2	2	3	2	0
D025T	0.0	100.0	1	3	2	1	1	2	3	8	0
D025T	100.0	188.0	1	3	2	1	1	2	3	1	0
D025T	188.0	279.0	1	3	2	1	1	2	3	1	0
D025T	279.0	365.0	1	3	2	1	1	2	3	2	0
D025T	365.0	443.0	1	3	2	1	1	2	3	1	0
D025T	443.0	534.0	1	3	2	1	1	2	3	1	0
D025T	534.0	625.0	1	3	2	1	1	2	3	1	0
D025T	625.0	714.0	1	3	2	1	1	2	3	1	0
D025T	714.0	824.0	1	3	2	1	1	2	3	1	0
D025T	824.0	912.0	1	3	2	1	1	2	3	1	0
D025T	912.0	1015.0	1	3	2	1	1	2	3	1	0
D025T	1015.0	1125.0	1	3	2	1	1	2	3	1	0
D025T	1125.0	1260.0	1	3	2	1	1	2	3	1	0
D025T	1260.0	1352.0	1	3	2	1	1	2	3	8	0
D025T	1352.0	1447.0	1	3	2	1	1	2	3	1	0
D025T	1447.0	1524.0	1	3	2	1	1	2	3	1	0
D026T	0.0	234.0	1	3	3	1	2	2	2	1	0
D026T	241.0	374.0	1	3	3	1	2	2	2	1	0
D026T	374.0	475.0	1	3	3	1	2	2	2	1	0
D026T	475.0	566.0	1	3	3	9	2	2	2	8	0
D026T	566.0	657.0	1	3	3	1	2	2	2	8	0
D026T	657.0	748.0	1	3	3	2	2	2	2	8	0
D026T	748.0	839.0	1	3	3	1	2	2	2	8	0
D026T	839.0	915.0	1	3	3	1	2	2	2	8	0
D027T	0.0	92.0	1	2	2	1	2	1	2	1	0
D027T	92.0	173.0	1	2	2	1	2	1	2	1	0
D027T	180.0	260.0	1	2	2	1	2	1	2	1	0
D027T	260.0	355.0	1	2	2	1	2	1	2	1	0
D027T	362.0	442.0	1	2	2	1	2	1	2	1	0
D027T	442.0	510.0	1	2	2	1	2	1	2	1	0
D027T	510.0	603.0	1	2	2	1	2	1	2	1	0
D027T	603.0	694.0	1	2	2	1	2	1	2	1	0
D027T	694.0	770.0	1	2	2	1	2	1	2	1	0
D027T	770.0	862.0	1	2	2	1	2	1	2	8	0
D027T	862.0	946.0	1	2	2	1	2	1	2	8	0
D027T	946.0	1042.0	1	2	2	1	2	1	2	8	0
D027T	1049.0	1139.0	1	2	2	1	2	1	2	8	0
D027T	1146.0	1239.0	1	2	2	1	2	1	2	8	0
D027T	1239.0	1329.0	1	2	2	1	2	1	2	8	0
D027T	1329.0	1398.0	1	2	2	1	2	1	2	8	0
D027T	1398.0	1472.0	1	2	2	1	2	1	2	8	0
D027T	1472.0	1563.0	1	2	2	1	2	1	2	1	0
D029T	0.0	92.0	1	3	1	1	2	1	2	2	0
D029T	92.0	187.0	1	3	1	1	2	1	2	1	0
D029T	194.0	274.0	1	3	1	1	2	1	2	2	0
D029T	274.0	368.0	1	3	1	1	2	1	2	9	0
D029T	368.0	488.0	1	3	1	1	2	1	2	2	0
D030T	0.0	104.0	1	3	1	1	2	1	3	2	0
D030T	104.0	203.0	1	3	1	1	2	1	3	2	0
D030T	210.0	294.0	1	3	1	1	2	1	3	2	0
D030T	294.0	385.0	1	3	1	1	2	1	3	2	0
D030T	385.0	485.0	1	3	1	1	2	1	3	1	0
D030T	485.0	576.0	1	3	1	1	2	1	3	2	0
D030T	576.0	672.0	1	3	1	1	2	1	3	2	0
D030T	672.0	771.0	1	3	1	1	2	1	3	2	0
D030T	771.0	861.0	1	3	1	1	2	1	3	2	0
D030T	861.0	947.0	1	3	1	1	2	1	3	2	0
D030T	947.0	1039.0	1	3	1	1	2	1	3	2	0
D030T	1039.0	1130.0	1	3	1	1	2	1	3	2	0
D030T	1137.0	1224.0	1	3	1	1	2	1	3	2	0
D030T	1224.0	1315.0	1	3	1	1	2	1	3	2	0
D030T	1315.0	1402.0	1	3	1	1	2	1	3	2	0
D030T	1402.0	1499.0	1	3	1	1	2	1	3	2	0
D031T	0.0	90.0	1	3	2	2	2	1	2	1	0
D031T	90.0	167.0	1	3	2	1	2	1	2	1	0
D031T	167.0	531.0	1	3	2	2	2	1	2	1	0
D031T	531.0	1399.0	1	3	2	2	2	1	2	1	0
D032T	0.0	91.0	1	3	3	1	2	2	3	1	0
D032T	91.0	186.0	1	3	3	1	2	2	3	1	0
D032T	186.0	267.0	1	3	3	2	2	2	3	2	0
D032T	267.0	354.0	1	3	3	1	2	2	3	1	0
D032T	354.0	441.0	1	3	3	1	2	2	3	1	0
D032T	441.0	522.0	1	3	3	1	2	2	3	2	0
D032T	522.0	607.0	1	3	3	1	2	2	3	1	0
D032T	607.0	699.0	1	3	3	1	2	2	3	1	0
D032T	699.0	778.0	1	3	3	1	2	2	3	2	0
D032T	778.0	865.0	1	3	3	1	2	2	3	2	0
D032T	865.0	945.0	1	3	3	1	2	2	3	1	0
D032T	945.0	1034.0	1	3	3	1	2	2	3	1	0
D032T	1034.0	1134.0	1	3	3	1	2	2	3	2	0
D032T	1134.0	1244.0	1	3	3	1	2	2	3	1	0
D032T	1244.0	1357.0	1	3	3	1	2	2	3	8	0
D032T	1357.0	1436.0	1	3	3	1	2	2	3	8	0
D033T	0.0	90.0	1	3	3	9	1	2	3	8	0
D033T	90.0	209.0	1	3	3	1	1	2	3	1	0
D033T	209.0	300.0	1	3	3	1	1	2	3	1	0
D033T	300.0	391.0	1	3	3	2	1	2	3	1	0
D033T	398.0	475.0	1	3	3	1	1	2	3	1	0
D033T	475.0	594.0	1	3	3	1	1	2	3	8	0
D033T	594.0	664.0	1	3	3	9	1	2	3	8	0
D033T	664.0	748.0	1	3	3	2	1	2	3	8	0
D033T	748.0	832.0	1	3	3	1	1	2	3	8	0
D034T	0.0	70.0	1	9	1	1	2	2	3	2	0
D034T	70.0	181.0	1	9	1	1	2	2	3	1	0
D034T	188.0	286.0	1	9	1	1	2	2	3	2	0
D034T	286.0	380.0	1	9	1	1	2	2	3	2	0
D034T	387.0	478.0	1	9	1	1	2	2	3	2	0
D034T	478.0	559.0	1	9	1	1	2	2	3	2	0
D034T	559.0	666.0	1	9	1	1	2	2	3	2	0
D034T	673.0	766.0	1	9	1	1	2	2	3	2	0
D034T	766.0	857.0	1	9	1	1	2	2	3	2	0
D034T	857.0	955.0	1	9	1	1	2	2	3	2	0
D034T	955.0	1053.0	1	9	1	1	2	2	3	2	0
D034T	1053.0	1147.0	1	9	1	1	2	2	3	2	0
D034T	1147.0	1413.0	1	9	1	1	2	2	3	8	0
D035T	0.0	77.0	1	2	1	1	2	1	2	2	0
D035T	77.0	146.0	1	2	1	1	2	1	2	2	0
D035T	146.0	243.0	1	2	1	1	2	1	2	2	0
D035T	243.0	432.0	1	2	1	1	2	1	2	2	0
D035T	432.0	566.0	1	2	1	2	2	1	2	1	0
D036T	0.0	103.0	1	3	3	1	1	2	2	2	0
D036T	103.0	182.0	1	3	3	1	1	2	2	1	0
D036T	182.0	281.0	1	3	3	1	1	2	2	1	0
D036T	281.0	386.0	1	3	3	1	1	2	2	1	0
D036T	393.0	468.0	1	3	3	1	1	2	2	1	0
D036T	468.0	565.0	1	3	3	1	1	2	2	1	0
D036T	572.0	643.0	1	3	3	1	1	2	2	1	0
D036T	643.0	757.0	1	3	3	1	1	2	2	1	0
D036T	764.0	893.0	1	3	3	1	1	2	2	8	0
D036T	893.0	979.0	1	3	3	1	1	2	2	1	0
D036T	986.0	1154.0	1	3	3	1	1	2	2	1	0
D036T	1154.0	1239.0	1	3	3	1	1	2	2	8	0
D036T	1239.0	1335.0	1	3	3	1	1	2	2	1	0
D036T	1342.0	1384.5	1	3	3	1	1	2	2	1	1
D036T	1384.5	1427.0	1	3	3	1	1	2	2	1	0
D037T	0.0	87.0	1	3	2	9	1	1	3	8	0
D037T	87.0	181.0	1	3	2	1	1	1	3	2	0
D038T	0.0	72.0	1	3	3	1	1	2	2	1	0
D038T	72.0	164.0	1	3	3	1	1	2	2	1	0
D038T	164.0	283.0	1	3	3	1	1	2	2	1	0
D038T	290.0	374.0	1	3	3	1	1	2	2	2	0
D038T	374.0	463.0	1	3	3	1	1	2	2	1	0
D038T	463.0	540.0	1	3	3	1	1	2	2	1	0
D038T	540.0	645.0	1	3	3	1	1	2	2	1	0
D038T	645.0	736.0	1	3	3	1	1	2	2	1	0
D038T	736.0	827.0	1	3	3	1	1	2	2	1	0
D038T	827.0	983.0	1	3	3	1	1	2	2	8	0
D038T	990.0	1168.0	1	3	3	2	1	2	2	8	0
D040T	0.0	98.0	1	3	2	2	2	2	3	1	0
D040T	98.0	181.0	1	3	2	2	2	2	3	2	0
D040T	181.0	273.0	1	3	2	1	2	2	3	1	0
D040T	280.0	370.0	1	3	2	1	2	2	3	1	0
D040T	370.0	451.0	1	3	2	1	2	2	3	1	0
D040T	451.0	553.0	1	3	2	1	2	2	3	1	0
D040T	553.0	665.0	1	3	2	2	2	2	3	2	0
D040T	665.0	749.0	1	3	2	2	2	2	3	1	0
D040T	749.0	860.0	1	3	2	1	2	2	3	1	0
D040T	860.0	957.0	1	3	2	2	2	2	3	1	0
D040T	957.0	1061.0	1	3	2	1	2	2	3	2	0
D040T	1061.0	1190.0	1	3	2	1	2	2	3	2	0
D040T	1197.0	1271.0	1	3	2	1	2	2	3	1	0
D040T	1271.0	1396.0	1	3	2	1	2	2	3	1	0
D041T	0.0	90.0	1	3	2	1	1	2	3	1	0
D041T	90.0	181.0	1	3	2	1	1	2	3	1	0
D041T	181.0	272.0	1	3	2	1	1	2	3	1	0
D041T	272.0	356.0	1	3	2	1	1	2	3	1	0
D041T	356.0	439.0	1	3	2	1	1	2	3	1	0
D041T	439.0	540.0	1	3	2	1	1	2	3	1	0
D041T	540.0	634.0	1	3	2	1	1	2	3	2	0
D041T	634.0	711.0	1	3	2	1	1	2	3	2	0
D041T	711.0	817.0	1	3	2	1	1	2	3	1	0
D041T	817.0	944.0	1	3	2	1	1	2	3	2	0
D041T	944.0	1062.0	1	3	2	2	1	2	3	2	0
D041T	1062.0	1154.0	1	3	2	1	1	2	3	2	0
D041T	1154.0	1243.0	1	3	2	1	1	2	3	2	0
D041T	1243.0	1335.0	1	3	2	1	1	2	3	2	0
D041T	1335.0	1413.0	1	3	2	1	1	2	3	2	0
D043T	0.0	197.0	1	2	3	1	1	1	2	8	0
D044T	0.0	98.0	1	3	2	1	1	2	3	1	0
D044T	98.0	186.0	1	3	2	1	1	2	3	1	0
D044T	186.0	277.0	1	3	2	1	1	2	3	2	0
D044T	277.0	371.0	1	3	2	1	1	2	3	2	0
D044T	371.0	462.0	1	3	2	1	1	2	3	2	0
D044T	462.0	564.0	1	3	2	1	1	2	3	2	0
D044T	564.0	651.0	1	3	2	1	1	2	3	1	0
D044T	651.0	724.0	1	3	2	1	1	2	3	1	0
D044T	724.0	821.0	1	3	2	1	1	2	3	1	0
D044T	821.0	899.0	1	3	2	1	1	2	3	1	0
D044T	906.0	1003.0	1	3	2	1	1	2	3	1	0
D044T	1003.0	1088.0	1	3	2	1	1	2	3	1	0
D044T	1088.0	1207.0	1	3	2	1	1	2	3	1	0
D044T	1207.0	1319.0	1	3	2	1	1	2	3	8	0
D044T	1326.0	1415.0	1	3	2	1	1	2	3	2	0
D045T	0.0	84.0	1	2	3	1	2	1	2	9	0
D045T	84.0	175.0	1	2	3	1	2	1	2	1	0
D045T	175.0	279.0	1	2	3	1	2	1	2	1	0
D045T	279.0	361.0	1	2	3	1	2	1	2	1	0
D045T	361.0	459.0	1	2	3	1	2	1	2	1	0
D045T	459.0	545.0	1	2	3	1	2	1	2	8	0
D045T	545.0	633.0	1	2	3	2	2	1	2	8	0
D045T	633.0	717.0	1	2	3	1	2	1	2	8	0
D046T	0.0	84.0	1	9	1	1	1	2	3	2	0
D046T	84.0	171.0	1	9	1	1	1	2	3	2	0
D046T	171.0	263.0	1	9	1	1	1	2	3	1	0
D046T	263.0	354.0	1	9	1	1	1	2	3	2	0
D046T	354.0	447.0	1	9	1	1	1	2	3	1	0
D046T	447.0	552.0	1	9	1	1	1	2	3	1	0
D046T	552.0	643.0	1	9	1	1	1	2	3	1	0
D046T	643.0	734.0	1	9	1	1	1	2	3	8	0
D047T	0.0	93.0	1	1	2	1	2	2	3	1	0
D047T	93.0	168.0	1	1	2	1	2	2	3	1	0
D047T	168.0	259.0	1	1	2	1	2	2	3	2	0
D047T	259.0	349.0	1	1	2	1	2	2	3	1	0
D047T	349.0	441.0	1	1	2	1	2	2	3	1	0
D047T	441.0	532.0	1	1	2	1	2	2	3	1	0
D047T	532.0	623.0	1	1	2	1	2	2	3	1	0
D047T	623.0	714.0	1	1	2	1	2	2	3	1	0
D047T	714.0	806.0	1	1	2	1	2	2	3	1	0
D047T	806.0	906.0	1	1	2	1	2	2	3	1	0
D047T	906.0	990.0	1	1	2	1	2	2	3	1	0
D047T	990.0	1081.0	1	1	2	1	2	2	3	8	0
D047T	1081.0	1172.0	1	1	2	1	2	2	3	1	0
D047T	1172.0	1270.0	1	1	2	1	2	2	3	1	0
D047T	1270.0	1368.0	1	1	2	1	2	2	3	1	0
D048T	0.0	84.0	1	1	2	1	2	2	2	1	0
D048T	91.0	172.0	1	1	2	1	2	2	2	1	0
D048T	172.0	270.0	1	1	2	1	2	2	2	2	0
D048T	270.0	361.0	1	1	2	1	2	2	2	1	0
D048T	368.0	472.0	1	1	2	1	2	2	2	1	0
D048T	472.0	543.0	1	1	2	1	2	2	2	1	0
D048T	543.0	610.0	1	1	2	1	2	2	2	1	0
D048T	617.0	715.0	1	1	2	1	2	2	2	2	0
D048T	715.0	806.0	1	1	2	1	2	2	2	2	0
D048T	806.0	879.0	1	1	2	1	2	2	2	2	0
D048T	879.0	970.0	1	1	2	1	2	2	2	2	0
D048T	970.0	1064.0	1	1	2	1	2	2	2	1	0
D048T	1071.0	1171.0	1	1	2	1	2	2	2	2	0
D048T	1171.0	1262.0	1	1	2	1	2	2	2	2	0
D048T	1262.0	1341.0	1	1	2	1	2	2	2	2	0
D049T	0.0	91.0	1	2	2	1	2	2	3	1	0
D049T	91.0	178.0	1	2	2	1	2	2	3	2	0
D049T	178.0	296.0	1	2	2	1	2	2	3	1	0
D049T	296.0	501.0	1	2	2	1	2	2	3	1	0
D049T	508.0	589.0	1	2	2	1	2	2	3	1	0
D049T	589.0	666.0	1	2	2	1	2	2	3	2	0
D049T	666.0	749.0	1	2	2	1	2	2	3	1	0
D049T	756.0	854.0	1	2	2	1	2	2	3	1	0
D049T	854.0	934.0	1	2	2	1	2	2	3	1	0
D049T	934.0	1026.0	1	2	2	1	2	2	3	1	0
D049T	1026.0	1129.0	1	2	2	1	2	2	3	1	0
D049T	1136.0	1225.0	1	2	2	1	2	2	3	1	0
D049T	1225.0	1323.0	1	2	2	1	2	2	3	1	0
D050T	0.0	131.0	1	1	1	2	2	2	2	8	0
D051T	0.0	86.0	1	2	3	1	1	2	3	1	0
D051T	86.0	177.0	1	2	3	1	1	2	3	1	0
D051T	184.0	247.0	1	2	3	1	1	2	3	1	0
D051T	247.0	366.0	1	2	3	1	1	2	3	1	0
D051T	366.0	450.0	1	2	3	1	1	2	3	1	0
D051T	450.0	555.0	1	2	3	1	1	2	3	1	0
D051T	555.0	632.0	1	2	3	1	1	2	3	1	0
D051T	639.0	723.0	1	2	3	1	1	2	3	1	0
D051T	723.0	855.0	1	2	3	1	1	2	3	1	0
D051T	855.0	995.0	1	2	3	1	1	2	3	8	0
D051T	1002.0	1104.0	1	2	3	1	1	2	3	1	0
D051T	1104.0	1183.0	1	2	3	1	1	2	3	1	0
D051T	1183.0	1259.0	1	2	3	1	1	2	3	1	0
D052T	0.0	84.0	1	3	2	1	1	2	3	2	0
D052T	91.0	168.0	1	3	2	1	1	2	3	1	0
D052T	168.0	269.0	1	3	2	1	1	2	3	1	0
D052T	269.0	360.0	1	3	2	1	1	2	3	2	0
D052T	360.0	466.0	1	3	2	1	1	2	3	1	0
D052T	473.0	587.0	1	3	2	1	1	2	3	1	0
D052T	594.0	690.0	1	3	2	1	1	2	3	2	0
D052T	690.0	798.0	1	3	2	1	1	2	3	2	0
D053T	0.0	85.0	1	2	2	2	2	2	3	1	0
D053T	85.0	189.0	1	2	2	1	2	2	3	1	0
D053T	189.0	301.0	1	2	2	2	2	2	3	1	0
D053T	301.0	416.0	1	2	2	1	2	2	3	2	0
D053T	423.0	550.0	1	2	2	1	2	2	3	1	0
D053T	550.0	640.0	1	2	2	1	2	2	3	2	0
D053T	640.0	731.0	1	2	2	2	2	2	3	2	0
D053T	731.0	840.0	1	2	2	1	2	2	3	1	0
D053T	840.0	913.0	1	2	2	1	2	2	3	1	0
D053T	913.0	998.0	1	2	2	1	2	2	3	2	0
D053T	998.0	1092.0	1	2	2	1	2	2	3	1	0
D302T	0.0	101.0	2	3	1	1	2	1	3	2	0
D302T	101.0	186.0	2	3	1	1	2	1	3	2	0
D302T	186.0	291.0	2	3	1	1	2	1	3	1	0
D302T	291.0	445.0	2	3	1	1	2	1	3	2	0
D302T	445.0	536.0	2	3	1	1	2	1	3	2	0
D302T	536.0	648.0	2	3	1	1	2	1	3	1	0
D302T	648.0	753.0	2	3	1	1	2	1	3	2	0
D302T	753.0	858.0	2	3	1	1	2	1	3	2	0
D302T	858.0	991.0	2	3	1	1	2	1	3	2	0
D302T	991.0	1082.0	2	3	1	1	2	1	3	2	0
D302T	1082.0	1173.0	2	3	1	1	2	1	3	2	0
D303T	0.0	93.0	2	3	1	2	2	1	3	2	0
D303T	100.0	177.0	2	3	1	1	2	1	3	2	0
D303T	184.0	289.0	2	3	1	1	2	1	3	1	0
D303T	289.0	419.0	2	3	1	1	2	1	3	2	0
D303T	419.0	483.0	2	3	1	1	2	1	3	2	0
D303T	483.0	625.0	2	3	1	1	2	1	3	2	0
D303T	625.0	699.0	2	3	1	1	2	1	3	2	0
D304T	0.0	100.0	2	3	1	1	2	1	3	2	0
D304T	100.0	192.0	2	3	1	1	2	1	3	2	0
D304T	192.0	275.0	2	3	1	1	2	1	3	2	0
D304T	275.0	374.0	2	3	1	1	2	1	3	2	0
D304T	374.0	468.0	2	3	1	1	2	1	3	2	0
D304T	468.0	559.0	2	3	1	1	2	1	3	2	0
D304T	559.0	650.0	2	3	1	1	2	1	3	2	0
D304T	650.0	756.0	2	3	1	1	2	1	3	2	0
D304T	756.0	840.0	2	3	1	1	2	1	3	2	0
D305T	0.0	89.0	2	3	1	1	2	1	3	2	0
D305T	89.0	189.0	2	3	1	1	2	1	3	2	0
D305T	189.0	316.0	2	3	1	1	2	1	3	8	0
D305T	316.0	792.0	2	3	1	1	2	1	3	8	0
D305T	799.0	945.0	2	3	1	1	2	1	3	8	0
D306T	0.0	96.0	2	3	1	1	2	2	3	2	0
D306T	96.0	222.0	2	3	1	1	2	2	3	2	0
D306T	222.0	309.0	2	3	1	1	2	2	3	1	0
D306T	309.0	393.0	2	3	1	1	2	2	3	2	0
D306T	393.0	564.0	2	3	1	1	2	2	3	2	0
D306T	564.0	638.0	2	3	1	1	2	2	3	2	0
D306T	638.0	743.0	2	3	1	1	2	2	3	2	0
D306T	743.0	846.0	2	3	1	1	2	2	3	2	0
D306T	846.0	939.0	2	3	1	1	2	2	3	1	0
D306T	939.0	1056.0	2	3	1	1	2	2	3	8	0
D306T	1056.0	1142.0	2	3	1	1	2	2	3	1	0
D306T	1142.0	1229.0	2	3	1	1	2	2	3	1	0
D306T	1229.0	1336.0	2	3	1	1	2	2	3	2	0
D306T	1336.0	1432.0	1	3	1	1	2	2	3	2	0
D306T	1432.0	1569.0	1	3	1	1	2	2	3	8	0
D307T	0.0	93.0	2	3	1	1	2	1	3	1	0
D307T	93.0	184.0	2	3	1	1	2	1	3	1	0
D307T	184.0	275.0	2	3	1	1	2	1	3	2	0
D307T	275.0	380.0	2	3	1	1	2	1	3	2	0
D307T	380.0	558.0	2	3	1	2	2	1	3	2	0
D307T	558.0	646.0	2	3	1	1	2	1	3	2	0
D307T	646.0	735.0	2	3	1	1	2	1	3	1	0
D309T	0.0	93.0	2	3	1	1	2	2	3	2	0
D309T	100.0	184.0	2	3	1	1	2	2	3	1	0
D309T	191.0	282.0	2	3	1	1	2	2	3	2	0
D309T	289.0	380.0	2	3	1	1	2	2	3	2	0
D310T	0.0	86.0	2	3	1	1	2	1	3	2	0
D310T	86.0	205.0	2	3	1	1	2	1	3	2	0
D310T	205.0	338.0	2	3	1	1	2	1	3	1	0
D310T	345.0	932.0	2	3	1	1	2	1	3	1	0
D311T	0.0	77.0	2	3	1	9	2	2	3	8	0
D312T	0.0	91.0	2	3	1	1	2	1	3	2	0
D312T	91.0	182.0	2	3	1	1	2	1	3	1	0
D312T	182.0	259.0	2	3	1	1	2	1	3	2	0
D312T	259.0	351.0	2	3	1	1	2	1	3	2	0
D312T	351.0	414.0	2	3	1	1	2	1	3	1	0
D312T	414.0	502.0	2	3	1	1	2	1	3	1	0
D312T	502.0	593.0	2	3	1	1	2	1	3	1	0
D312T	593.0	683.0	2	3	1	1	2	1	3	2	0
D312T	683.0	756.0	2	3	1	1	2	1	3	1	0
D312T	763.0	854.0	2	3	1	1	2	1	3	1	0
D312T	854.0	929.0	2	3	1	1	2	1	3	1	0
D312T	929.0	1013.0	2	3	1	1	2	1	3	1	0
D312T	1013.0	1135.0	2	3	1	1	2	1	3	1	0
D312T	1135.0	1216.0	2	3	1	1	2	1	3	1	0
D312T	1216.0	1300.0	2	3	1	1	2	1	3	1	0
D312T	1300.0	1371.0	2	3	1	1	2	1	3	2	0
D312T	1371.0	1450.0	2	3	1	1	2	1	3	2	0
D313T	0.0	82.0	2	3	1	1	2	2	2	2	0
D313T	82.0	173.0	2	3	1	1	2	2	2	2	0
D313T	173.0	263.0	2	3	1	1	2	2	2	2	0
D313T	263.0	355.0	2	3	1	1	2	2	2	2	0
D313T	355.0	448.0	2	3	1	1	2	2	2	2	0
D313T	448.0	524.0	1	3	1	1	2	2	2	2	0
D313T	524.0	606.0	1	3	1	1	2	2	2	2	0
D313T	606.0	698.0	1	3	1	1	2	2	2	2	0
D313T	698.0	778.0	1	3	1	1	2	2	2	2	0
D314T	0.0	126.0	2	3	1	2	2	1	3	1	0
D314T	126.0	196.0	2	3	1	1	2	1	3	1	0
D314T	203.0	301.0	2	3	1	1	2	1	3	1	0
D314T	301.0	406.0	2	3	1	1	2	1	3	8	0
D314T	406.0	497.0	2	3	1	1	2	1	3	2	0
D314T	497.0	746.0	2	3	1	1	2	1	3	8	0
D314T	746.0	872.0	2	3	1	1	2	1	3	1	0
D314T	879.0	1019.0	2	3	1	1	2	1	3	8	0
D314T	1026.0	1133.0	1	3	1	1	2	1	3	1	0
D315T	0.0	108.0	2	3	1	1	2	1	3	1	0
D315T	108.0	200.0	2	3	1	1	2	1	3	1	0
D315T	207.0	336.0	2	3	1	1	2	1	3	8	0
D315T	336.0	473.0	2	3	1	1	2	1	3	1	0
D315T	480.0	578.0	2	3	1	1	2	1	3	1	0
D315T	578.0	669.0	2	3	1	1	2	1	3	1	0
D315T	669.0	770.0	2	3	1	1	2	1	3	1	0
D315T	777.0	966.0	2	3	1	1	2	1	3	8	0
D315T	966.0	1088.0	2	3	1	1	2	1	3	1	0
D315T	1088.0	1262.0	2	3	1	1	2	1	3	1	0
D315T	1269.0	1352.0	2	3	1	1	2	1	3	1	0
D315T	1359.0	1449.0	2	3	1	1	2	1	3	1	0
D316T	0.0	94.0	2	1	2	1	2	2	1	1	0
D316T	94.0	250.0	2	1	2	1	2	2	1	2	0
D316T	257.0	447.0	2	1	2	1	2	2	1	1	0
D316T	447.0	858.0	2	1	2	1	2	2	1	1	0
D317T	0.0	90.0	2	3	1	1	2	2	3	2	0
D317T	90.0	199.0	2	3	1	2	2	2	3	2	0
D317T	199.0	294.0	2	3	1	1	2	2	3	2	0
D317T	294.0	383.0	2	3	1	1	2	2	3	2	0
D317T	383.0	476.0	2	3	1	1	2	2	3	2	0
D317T	476.0	566.0	2	3	1	1	2	2	3	2	0
D317T	566.0	661.0	2	3	1	1	2	2	3	2	0
D317T	661.0	759.0	2	3	1	1	2	2	3	2	0
D317T	759.0	850.0	2	3	1	1	2	2	3	2	0
D317T	850.0	929.0	2	3	1	1	2	2	3	2	0
D317T	929.0	1011.0	1	3	1	1	2	2	3	2	0
D317T	1011.0	1106.0	1	3	1	1	2	2	3	2	0
D317T	1106.0	1179.0	1	3	1	1	2	2	3	2	0
D317T	1179.0	1281.0	1	3	1	1	2	2	3	2	0
D317T	1281.0	1377.0	1	3	1	1	2	2	3	2	0
D317T	1377.0	1474.0	1	3	1	1	2	2	3	2	0
D317T	1474.0	1568.0	1	3	1	1	2	2	3	2	0
D318T	0.0	91.0	2	3	1	1	2	2	3	2	0
D319T	0.0	94.0	2	3	1	1	2	2	3	2	0
D319T	94.0	211.0	2	3	1	1	2	2	3	2	0
D319T	218.0	303.0	2	3	1	1	2	2	3	2	0
D319T	303.0	395.0	2	3	1	1	2	2	3	2	0
D319T	395.0	486.0	2	3	1	1	2	2	3	2	0
D319T	486.0	581.0	2	3	1	1	2	2	3	2	0
D319T	581.0	674.0	2	3	1	1	2	2	3	2	0
D319T	674.0	785.0	2	3	1	1	2	2	3	2	0
D319T	785.0	869.0	2	3	1	1	2	2	3	2	0
D319T	869.0	942.0	2	3	1	1	2	2	3	2	0
D319T	942.0	1016.0	2	3	1	1	2	2	3	2	0
D321T	0.0	183.0	2	3	1	9	2	2	3	8	0
D321T	183.0	275.0	2	3	1	1	2	2	3	1	0
D321T	275.0	370.0	2	3	1	1	2	2	3	1	0
D321T	370.0	461.0	2	3	1	1	2	2	3	2	0
D321T	461.0	545.0	2	3	1	1	2	2	3	2	0
D321T	545.0	638.0	2	3	1	1	2	2	3	1	0
D321T	638.0	723.0	2	3	1	1	2	2	3	1	0
D321T	730.0	804.0	2	3	1	1	2	2	3	1	0
D321T	804.0	910.0	2	3	1	1	2	2	3	1	0
D321T	910.0	1031.0	2	3	1	1	2	2	3	1	0
D321T	1031.0	1144.0	1	3	1	1	2	2	3	2	0
D321T	1144.0	1312.0	1	3	1	1	2	2	3	2	0
D321T	1312.0	1406.0	1	3	1	1	2	2	3	1	0
D321T	1406.0	1543.0	1	3	1	1	2	2	3	1	0
D322T	0.0	98.0	2	1	3	1	1	2	2	2	0
D322T	105.0	189.0	2	1	3	1	1	2	2	1	0
D322T	189.0	283.0	2	1	3	1	1	2	2	2	0
D322T	290.0	364.0	2	1	3	1	1	2	2	2	0
D322T	371.0	664.0	2	1	3	1	1	2	2	2	0
D323T	0.0	92.0	2	3	2	1	2	2	3	2	0
D323T	92.0	182.0	2	3	2	1	2	2	3	1	0
D323T	189.0	278.0	2	3	2	1	2	2	3	1	0
D323T	278.0	364.0	2	3	2	1	2	2	3	1	0
D323T	364.0	454.0	2	3	2	1	2	2	3	1	0
D323T	454.0	545.0	2	3	2	1	2	2	3	1	0
D323T	545.0	637.0	2	3	2	1	2	2	3	1	0
D323T	637.0	733.0	2	3	2	1	2	2	3	1	0
D323T	740.0	817.0	2	3	2	1	2	2	3	8	0
D323T	817.0	910.0	2	3	2	1	2	2	3	1	0
D323T	910.0	1001.0	2	3	2	1	2	2	3	1	0
D323T	1008.0	1105.0	2	3	2	1	2	2	3	1	0
D323T	1112.0	1190.0	2	3	2	1	2	2	3	1	0
D323T	1197.0	1275.0	2	3	2	1	2	2	3	1	0
D323T	1275.0	1370.0	2	3	2	1	2	2	3	1	0
D323T	1370.0	1490.0	2	3	2	1	2	2	3	1	0
D323T	1497.0	1580.0	2	3	2	1	2	2	3	8	0
D324T	0.0	92.0	2	3	1	1	2	1	3	2	0
D324T	92.0	183.0	2	3	1	1	2	1	3	2	0
D324T	190.0	275.0	2	3	1	1	2	1	3	2	0
D324T	275.0	369.0	2	3	1	1	2	1	3	2	0
D324T	369.0	484.0	2	3	1	1	2	1	3	2	0
D324T	484.0	582.0	2	3	1	1	2	1	3	2	0
D324T	582.0	664.0	2	3	1	1	2	1	3	2	0
D324T	664.0	756.0	2	3	1	1	2	1	3	2	0
D324T	756.0	987.0	2	3	1	1	2	1	3	2	0
D325T	0.0	223.0	2	3	1	1	2	2	3	1	0
D325T	223.0	321.0	2	3	1	1	2	2	3	1	0
D325T	321.0	404.0	2	3	1	1	2	2	3	1	0
D326T	0.0	91.0	2	3	1	1	2	2	3	2	0
D326T	91.0	185.0	2	3	1	1	2	2	3	2	0
D326T	192.0	296.0	2	3	1	1	2	2	3	2	0
D326T	296.0	357.0	2	3	1	1	2	2	3	2	0
D326T	364.0	484.0	2	3	1	1	2	2	3	2	0
D327T	0.0	98.0	2	3	1	1	2	2	2	2	0
D327T	98.0	182.0	2	3	1	1	2	2	2	1	0
D328T	0.0	94.0	2	3	1	1	2	2	3	2	0
D328T	94.0	182.0	2	3	1	1	2	2	3	2	0
D328T	182.0	276.0	2	3	1	1	2	2	3	2	0
D328T	276.0	350.0	2	3	1	1	2	2	3	2	0
D328T	350.0	440.0	2	3	1	1	2	2	3	2	0
D328T	440.0	538.0	2	3	1	1	2	2	3	1	0
D328T	538.0	629.0	2	3	1	1	2	2	3	2	0
D328T	629.0	720.0	2	3	1	1	2	2	3	2	0
D328T	720.0	817.0	2	3	1	1	2	2	3	2	0
D328T	817.0	922.0	2	3	1	1	2	2	3	2	0
D328T	922.0	1074.0	2	3	1	1	2	2	3	2	0
D328T	1074.0	1167.0	2	3	1	1	2	2	3	2	0
D328T	1167.0	1271.0	2	3	1	1	2	2	3	2	0
D328T	1271.0	1425.0	2	3	1	1	2	2	3	2	0
D328T	1432.0	1512.0	2	3	1	1	2	2	3	2	0
D328T	1519.0	1571.0	2	3	1	1	2	2	3	2	0
D329T	0.0	92.0	2	1	1	1	2	2	3	2	0
D329T	92.0	162.0	1	1	1	1	2	2	3	2	0
D329T	162.0	286.0	1	1	1	1	2	2	3	1	0
D329T	286.0	380.0	1	1	1	1	2	2	3	2	0
D329T	380.0	471.0	1	1	1	1	2	2	3	1	0
D329T	471.0	569.0	1	1	1	1	2	2	3	2	0
D329T	569.0	674.0	1	1	1	1	2	2	3	2	0
D329T	674.0	751.0	1	1	1	1	2	2	3	1	0
D329T	751.0	825.0	1	1	1	1	2	2	3	2	0
D329T	825.0	902.0	1	1	1	1	2	2	3	8	0
D329T	902.0	1016.0	1	1	1	1	2	2	3	1	0
D329T	1016.0	1126.0	1	1	1	1	2	2	3	1	0
D329T	1126.0	1295.0	1	1	1	1	2	2	3	8	0
D329T	1295.0	1392.0	1	1	1	1	2	2	3	1	0
D329T	1392.0	1485.0	1	1	1	1	2	2	3	8	0
D330T	0.0	70.0	2	1	3	1	2	2	2	2	0
D330T	77.0	156.0	2	1	3	1	2	2	2	2	0
D330T	156.0	266.0	2	1	3	1	2	2	2	2	0
D330T	266.0	500.0	2	1	3	1	2	2	2	2	0
D330T	500.0	603.0	2	1	3	1	2	2	2	2	0
D330T	603.0	729.0	2	1	3	1	2	2	2	2	0
D330T	736.0	847.0	2	1	3	1	2	2	2	2	0
D330T	854.0	935.0	1	1	3	1	2	2	2	2	0
D331T	0.0	78.0	2	3	1	1	2	2	3	1	0
D331T	78.0	174.0	2	3	1	2	2	2	3	1	0
D331T	174.0	281.0	2	3	1	1	2	2	3	1	0
D331T	281.0	361.0	2	3	1	1	2	2	3	1	0
D331T	361.0	447.0	2	3	1	1	2	2	3	1	0
D331T	447.0	522.0	2	3	1	1	2	2	3	1	0
D331T	522.0	614.0	2	3	1	1	2	2	3	1	0
D331T	614.0	715.0	2	3	1	1	2	2	3	1	0
D331T	715.0	785.0	2	3	1	1	2	2	3	1	0
D331T	785.0	858.0	2	3	1	1	2	2	3	1	0
D331T	858.0	943.0	2	3	1	1	2	2	3	1	0
D332T	0.0	152.0	2	2	1	1	2	1	2	1	0
D332T	159.0	244.0	2	2	1	1	2	1	2	1	0
D333T	0.0	111.0	2	3	1	1	2	2	1	1	0
D333T	111.0	301.0	2	3	1	1	2	2	1	1	0
D333T	308.0	403.0	2	3	1	1	2	2	1	2	0
D334T	0.0	91.0	2	3	3	1	1	2	3	1	0
D334T	91.0	177.0	2	3	3	1	1	2	3	1	0
D334T	177.0	274.0	2	3	3	1	1	2	3	1	0
D334T	274.0	356.0	2	3	3	1	1	2	3	1	0
D334T	356.0	441.0	2	3	3	1	1	2	3	1	0
D334T	441.0	533.0	2	3	3	1	1	2	3	1	0
D334T	533.0	650.0	2	3	3	1	1	2	3	1	0
D334T	650.0	790.0	2	3	3	1	1	2	3	1	0
D334T	790.0	888.0	2	3	3	1	1	2	3	1	0
D334T	888.0	961.0	2	3	3	1	1	2	3	1	0
D334T	961.0	1050.0	2	3	3	1	1	2	3	1	0
D334T	1050.0	1148.0	2	3	3	1	1	2	3	1	0
D334T	1148.0	1240.0	2	3	3	1	1	2	3	1	0
D334T	1240.0	1359.0	2	3	3	1	1	2	3	1	0
D334T	1359.0	1491.0	2	3	3	1	1	2	3	1	0
D335T	0.0	337.0	2	3	3	1	2	2	2	1	0
D335T	344.0	431.0	2	3	3	1	2	2	2	2	0
D335T	431.0	662.0	2	3	3	1	2	2	2	2	0
D335T	669.0	747.0	2	3	3	1	2	2	2	1	0
D335T	747.0	837.0	2	3	3	1	2	2	2	2	0
D335T	844.0	928.0	2	3	3	1	2	2	2	1	0
D335T	928.0	1019.0	2	3	3	1	2	2	2	2	0
D335T	1019.0	1190.0	2	3	3	1	2	2	2	2	0
D335T	1190.0	1315.0	2	3	3	1	2	2	2	2	0
D335T	1315.0	1523.0	2	3	3	1	2	2	2	2	0
D337T	0.0	111.0	2	3	3	2	2	1	2	1	0
D337T	118.0	195.0	2	3	3	2	2	1	2	2	0
D337T	202.0	320.0	2	3	3	2	2	1	2	2	0
D337T	327.0	454.0	1	3	3	2	2	1	2	2	0
D337T	454.0	555.0	1	3	3	2	2	1	2	2	0
D337T	555.0	637.0	1	3	3	1	2	1	2	1	0
D337T	637.0	740.0	1	3	3	2	2	1	2	1	0
D337T	740.0	841.0	1	3	3	2	2	1	2	2	0
D337T	841.0	933.0	1	3	3	1	2	1	2	2	0
D337T	933.0	1058.0	1	3	3	1	2	1	2	2	0
D337T	1065.0	1153.0	1	3	3	1	2	1	2	1	0
D337T	1153.0	1253.0	1	3	3	1	2	1	2	2	0
D337T	1253.0	1331.0	1	3	3	1	2	1	2	2	0
D337T	1338.0	1406.0	1	3	3	1	2	1	2	1	0
D337T	1406.0	1498.0	1	3	3	1	2	1	2	2	0
D339T	0.0	91.0	2	9	1	1	2	2	3	2	0
D339T	91.0	181.0	2	9	1	1	2	2	3	2	0
D339T	181.0	272.0	2	9	1	1	2	2	3	2	0
D339T	272.0	363.0	2	9	1	1	2	2	3	2	0
D339T	363.0	436.0	2	9	1	1	2	2	3	2	0
D339T	436.0	527.0	2	9	1	1	2	2	3	2	0
D339T	527.0	621.0	2	9	1	1	2	2	3	2	0
D339T	621.0	709.0	2	9	1	1	2	2	3	2	0
D341T	0.0	101.0	2	2	1	1	1	2	3	1	0
D341T	101.0	229.0	2	2	1	1	1	2	3	1	0
D341T	229.0	304.0	2	2	1	1	1	2	3	1	0
D341T	304.0	371.0	2	2	1	1	1	2	3	1	0
D341T	378.0	455.0	2	2	1	1	1	2	3	1	0
D343T	0.0	155.0	2	1	2	1	1	2	1	1	0
D345T	0.0	84.0	2	3	1	1	1	2	3	2	0
D345T	84.0	182.0	2	3	1	1	1	2	3	8	0
D345T	182.0	301.0	2	3	1	1	1	2	3	1	0
D345T	301.0	385.0	2	3	1	1	1	2	3	1	0
D345T	392.0	480.0	1	3	1	1	1	2	3	1	0
D345T	480.0	567.0	1	3	1	1	1	2	3	1	0
D345T	574.0	658.0	1	3	1	1	1	2	3	1	0
D345T	658.0	752.0	1	3	1	1	1	2	3	1	0
D345T	752.0	1098.0	1	3	1	1	1	2	3	2	0
D345T	1098.0	1202.0	1	3	1	1	1	2	3	8	0
D345T	1209.0	1292.0	1	3	1	1	1	2	3	8	0
D345T	1292.0	1425.0	1	3	1	1	1	2	3	8	0
D346T	0.0	87.0	2	2	3	1	1	2	3	1	0
D346T	87.0	178.0	2	2	3	1	1	2	3	1	0
D346T	178.0	269.0	2	2	3	1	1	2	3	1	0
D346T	269.0	353.0	2	2	3	1	1	2	3	1	0
D346T	353.0	449.0	2	2	3	1	1	2	3	1	0
D346T	449.0	594.0	2	2	3	1	1	2	3	1	0
D346T	594.0	706.0	2	2	3	1	1	2	3	1	0
D346T	706.0	1490.0	2	2	3	1	1	2	3	1	0
D347T	0.0	97.0	2	1	3	1	1	2	3	1	0
D347T	97.0	283.0	2	1	3	1	1	2	3	1	0
D347T	283.0	378.0	2	1	3	1	1	2	3	1	0
D347T	378.0	511.0	2	1	3	1	1	2	3	1	0
D347T	518.0	609.0	2	1	3	1	1	2	3	1	0
D347T	609.0	925.0	2	1	3	1	1	2	3	1	0
D348T	0.0	98.0	2	3	1	1	2	2	3	1	0
D348T	98.0	224.0	2	3	1	1	2	2	3	1	0
D348T	224.0	375.0	2	3	1	1	2	2	3	9	0
D348T	382.0	474.0	2	3	1	1	2	2	3	1	0
D348T	474.0	627.0	2	3	1	1	2	2	3	1	0
D348T	634.0	833.0	2	3	1	1	2	2	3	1	0
D349T	0.0	91.0	2	3	1	1	2	2	3	1	0
D349T	91.0	182.0	2	3	1	1	2	2	3	2	0
D349T	182.0	294.0	2	3	1	1	2	2	3	2	0
D350T	0.0	84.0	2	2	1	1	2	2	3	2	0
D350T	84.0	175.0	2	2	1	1	2	2	3	1	0
D350T	182.0	266.0	2	2	1	1	2	2	3	1	0
D350T	266.0	392.0	2	2	1	1	2	2	3	1	0
D350T	392.0	528.0	2	2	1	1	2	2	3	1	0
D350T	528.0	637.0	2	2	1	1	2	2	3	1	0
D352T	0.0	721.0	2	2	9	1	2	1	1	8	0
D352T	721.0	894.0	2	2	9	1	2	1	1	1	0
D353T	0.0	560.0	2	3	2	2	1	1	3	2	0
D353T	567.0	1430.0	2	3	2	2	1	1	3	2	0
D354T	0.0	80.0	2	3	1	1	2	2	3	2	0
D354T	80.0	171.0	2	3	1	1	2	2	3	2	0
D354T	171.0	262.0	2	3	1	1	2	2	3	2	0
D354T	262.0	351.0	2	3	1	1	2	2	3	2	0
D354T	351.0	443.0	2	3	1	2	2	2	3	2	0
D354T	443.0	548.0	1	3	1	1	2	2	3	2	0
D354T	548.0	640.0	1	3	1	1	2	2	3	2	0
D354T	640.0	714.0	1	3	1	1	2	2	3	1	0
D354T	714.0	794.0	1	3	1	1	2	2	3	2	0
D354T	794.0	925.0	1	3	1	1	2	2	3	2	0
D354T	925.0	1004.0	1	3	1	1	2	2	3	2	0
D354T	1004.0	1078.0	1	3	1	1	2	2	3	2	0
D355T	0.0	93.0	2	2	2	1	1	2	3	1	0
D355T	93.0	188.0	2	2	2	1	1	2	3	1	0
D355T	188.0	264.0	2	2	2	1	1	2	3	2	0
D355T	264.0	365.0	2	2	2	1	1	2	3	1	0
D355T	365.0	456.0	2	2	2	1	1	2	3	1	0
D355T	456.0	610.0	2	2	2	1	1	2	3	2	0
D355T	617.0	681.0	2	2	2	2	1	2	3	2	0
D355T	681.0	772.0	2	2	2	1	1	2	3	1	0
D355T	779.0	873.0	2	2	2	1	1	2	3	1	0
D355T	880.0	954.0	2	2	2	1	1	2	3	1	0
D355T	961.0	996.0	2	2	2	1	1	2	3	2	1
D355T	996.0	1031.0	2	2	2	1	1	2	3	2	0
D355T	1038.0	1121.0	2	2	2	1	1	2	3	2	0
D355T	1128.0	1232.0	2	2	2	1	1	2	3	1	0
D355T	1232.0	1323.0	2	2	2	1	1	2	3	1	0
D355T	1330.0	1421.0	2	2	2	1	1	2	3	1	0
D356T	0.0	140.0	2	1	3	1	1	2	2	1	0
D356T	147.0	245.0	2	1	3	1	1	2	2	1	0
D356T	252.0	350.0	2	1	3	1	1	2	2	1	0
D357T	0.0	164.0	2	3	2	2	1	2	3	2	0
D358T	0.0	149.0	2	3	3	2	1	2	3	1	0
D358T	156.0	240.0	2	3	3	2	1	2	3	8	0
D358T	240.0	331.0	2	3	3	2	1	2	3	1	0
D358T	331.0	421.0	2	3	3	1	1	2	3	1	0
D358T	421.0	512.0	2	3	3	1	1	2	3	1	0
D358T	512.0	603.0	2	3	3	1	1	2	3	1	0
D358T	603.0	695.0	2	3	3	1	1	2	3	1	0
D358T	702.0	773.0	1	3	3	9	1	2	3	9	0
D358T	773.0	864.0	1	3	3	2	1	2	3	8	0
D358T	871.0	951.0	1	3	3	1	1	2	3	8	0
D358T	958.0	1044.0	1	3	3	1	1	2	3	8	0
D358T	1044.0	1135.0	1	3	3	1	1	2	3	8	0
D358T	1135.0	1226.0	1	3	3	2	1	2	3	8	0
D358T	1226.0	1317.0	1	3	3	1	1	2	3	8	0
D358T	1317.0	1408.0	1	3	3	1	1	2	3	8	0
D359T	0.0	81.0	2	2	3	1	1	2	3	1	0
D359T	88.0	172.0	2	2	3	1	1	2	3	1	0
D359T	179.0	252.0	2	2	3	1	1	2	3	8	0
D359T	259.0	335.0	2	2	3	2	1	2	3	8	0
D359T	342.0	432.0	2	2	3	1	1	2	3	1	0
D359T	432.0	519.0	2	2	3	1	1	2	3	1	0
D359T	526.0	624.0	2	2	3	1	1	2	3	1	0
D359T	624.0	713.0	2	2	3	1	1	2	3	1	0
D359T	720.0	771.0	2	2	3	1	1	2	3	1	0
D359T	778.0	851.0	2	2	3	1	1	2	3	1	0
D359T	858.0	928.0	2	2	3	1	1	2	3	1	0
D359T	935.0	1023.0	2	2	3	1	1	2	3	1	0
D359T	1030.0	1176.0	2	2	3	1	1	2	3	1	0
D359T	1176.0	1268.0	2	2	3	1	1	2	3	1	0
D359T	1275.0	1362.0	2	2	3	1	1	2	3	1	0
D359T	1369.0	1435.0	2	2	3	1	1	2	3	1	0
D360T	0.0	79.0	2	3	3	1	1	2	3	1	0
D360T	79.0	169.0	2	3	3	1	1	2	3	1	0
D360T	169.0	241.0	2	3	3	1	1	2	3	1	0
D360T	248.0	326.0	2	3	3	1	1	2	3	1	0
D360T	326.0	423.0	2	3	3	1	1	2	3	1	0
D360T	423.0	526.0	2	3	3	1	1	2	3	1	0
D360T	526.0	613.0	2	3	3	9	1	2	3	8	0
D360T	613.0	709.0	2	3	3	1	1	2	3	8	0
D360T	716.0	800.0	2	3	3	1	1	2	3	1	0
D360T	800.0	890.0	2	3	3	1	1	2	3	1	0
D361T	0.0	160.0	2	3	3	1	2	2	2	1	0
D361T	160.0	239.0	2	3	3	1	2	2	2	1	0
D362T	0.0	86.0	2	3	1	1	2	2	3	1	0
D362T	86.0	198.0	2	3	1	1	2	2	3	2	0
D362T	198.0	271.0	2	3	1	1	2	2	3	1	0
D362T	271.0	468.0	2	3	1	1	2	2	3	1	0
D362T	468.0	597.0	2	3	1	1	2	2	3	1	0
D362T	597.0	678.0	2	3	1	1	2	2	3	1	0
D362T	685.0	763.0	2	3	1	1	2	2	3	2	0
D362T	763.0	839.0	2	3	1	1	2	2	3	2	0
D362T	839.0	917.0	2	3	1	1	2	2	3	1	0
D362T	917.0	1006.0	2	3	1	1	2	2	3	1	0
D364T	0.0	86.0	2	3	1	1	2	2	3	1	0
D364T	93.0	177.0	2	3	1	1	2	2	3	1	0
D365T	0.0	81.0	2	3	3	2	1	1	3	1	0
D365T	81.0	162.0	2	3	3	2	1	1	3	8	0
D365T	162.0	250.0	2	3	3	1	1	1	3	1	0
D366T	0.0	88.0	2	3	3	1	2	2	3	1	0
D366T	88.0	158.0	2	3	3	1	2	2	3	1	0
D366T	158.0	256.0	2	3	3	1	2	2	3	2	0
D366T	263.0	878.0	2	3	3	1	2	2	3	2	0
D367T	0.0	77.0	2	3	1	1	2	2	3	2	0
D367T	84.0	171.0	2	3	1	1	2	2	3	2	0
D367T	171.0	258.0	2	3	1	1	2	2	3	2	0
D367T	265.0	357.0	2	3	1	1	2	2	3	2	0
D367T	364.0	513.0	1	3	1	1	2	2	3	2	0
D367T	520.0	584.0	1	3	1	1	2	2	3	2	0
D367T	584.0	674.0	1	3	1	1	2	2	3	2	0
D367T	674.0	744.0	1	3	1	1	2	2	3	2	0
D367T	744.0	840.0	1	3	1	1	2	2	3	2	0
D367T	847.0	940.0	1	3	1	1	2	2	3	2	0
D367T	940.0	1057.0	1	3	1	1	2	2	3	1	0
D367T	1057.0	1175.0	1	3	1	1	2	2	3	2	0
D367T	1175.0	1290.0	1	3	1	1	2	2	3	2	0
D367T	1297.0	1382.0	1	3	1	1	2	2	3	1	0
D368T	0.0	114.0	2	2	3	1	1	2	2	1	0
D368T	114.0	198.0	2	2	3	1	1	2	2	1	0
D368T	205.0	292.0	2	2	3	1	1	2	2	1	0
D368T	292.0	376.0	2	2	3	1	1	2	2	1	0
D368T	376.0	450.0	2	2	3	1	1	2	2	1	0
D368T	450.0	541.0	2	2	3	1	1	2	2	1	0
D368T	541.0	1161.0	2	2	3	1	1	2	2	8	0
D369T	0.0	90.0	2	1	1	1	2	2	2	1	0
D369T	90.0	181.0	2	1	1	1	2	2	2	2	0
D369T	188.0	286.0	2	1	1	1	2	2	2	2	0
D369T	286.0	390.0	2	1	1	1	2	2	2	2	0
D369T	390.0	493.0	2	1	1	1	2	2	2	2	0
D369T	493.0	874.0	2	1	1	1	2	2	2	2	0
D370T	0.0	149.0	2	3	3	1	2	2	3	2	0
D370T	149.0	235.0	2	3	3	1	2	2	3	2	0
D370T	235.0	416.0	2	3	3	1	2	2	3	2	0
D371T	0.0	85.0	2	2	3	2	1	2	1	1	0
D371T	92.0	99.0	2	2	3	2	1	2	1	1	1
D371T	99.0	198.0	2	2	3	2	1	2	1	1	0
D372T	0.0	213.0	2	3	1	1	2	2	3	1	0
D372T	213.0	294.0	2	3	1	2	2	2	3	1	0
D373T	0.0	102.0	2	2	3	1	2	2	3	2	0
D374T	0.0	80.0	2	3	1	1	2	1	2	2	0
D375T	0.0	76.0	2	3	1	1	2	1	3	2	0
D375T	76.0	338.0	2	3	1	1	2	1	3	1	0
D375T	345.0	1154.0	2	3	1	1	2	1	3	1	0
D375T	1161.0	1252.0	2	3	1	1	2	1	3	1	0
D375T	1259.0	1354.0	2	3	1	2	2	1	3	1	0
D376T	0.0	129.0	2	9	1	1	1	2	3	2	0
D376T	136.0	227.0	2	9	1	1	1	2	3	1	0
D376T	227.0	332.0	2	9	1	1	1	2	3	1	0
D376T	339.0	455.0	2	9	1	1	1	2	3	1	0
D376T	462.0	527.0	2	9	1	1	1	2	3	1	0
D376T	527.0	619.0	2	9	1	1	1	2	3	2	0
D376T	626.0	708.0	2	9	1	1	1	2	3	2	0
D376T	708.0	791.0	1	9	1	1	1	2	3	2	0
D376T	791.0	960.0	1	9	1	1	1	2	3	1	0
D376T	960.0	1053.0	1	9	1	1	1	2	3	1	0
D376T	1053.0	1144.0	1	9	1	1	1	2	3	1	0
D376T	1144.0	1269.0	1	9	1	1	1	2	3	1	0
D377T	0.0	90.0	2	3	2	2	1	2	3	1	0
D377T	90.0	169.0	2	3	2	2	1	2	3	2	0
D377T	169.0	260.0	2	3	2	1	1	2	3	1	0
D377T	260.0	350.0	2	3	2	1	1	2	3	8	0
D377T	350.0	441.0	2	3	2	1	1	2	3	1	0
D377T	441.0	533.0	2	3	2	9	1	2	3	8	0
D377T	533.0	683.0	2	3	2	1	1	2	3	8	0
D377T	690.0	776.0	2	3	2	2	1	2	3	1	0
D377T	783.0	875.0	2	3	2	2	1	2	3	1	0
D377T	875.0	959.0	2	3	2	2	1	2	3	1	0
D377T	959.0	1049.0	2	3	2	1	1	2	3	2	0
D377T	1049.0	1327.0	2	3	2	1	1	2	3	1	0
D378T	0.0	95.0	2	2	1	1	2	1	2	1	0
D378T	95.0	176.0	2	2	1	1	2	1	2	2	0
D378T	183.0	278.0	2	2	1	1	2	1	2	1	0
D378T	285.0	410.0	2	2	1	1	2	1	2	8	0
D379T	0.0	78.0	2	1	2	1	1	2	2	1	0
D379T	78.0	214.0	2	1	2	2	1	2	2	1	0
D379T	221.0	294.0	2	1	2	1	1	2	2	1	0
D379T	294.0	372.0	2	1	2	2	1	2	2	1	0
D379T	379.0	456.0	2	1	2	1	1	2	2	2	0
D379T	456.0	461.0	2	1	2	2	1	2	2	1	1
D379T	461.0	543.0	2	1	2	2	1	2	2	1	0
D379T	550.0	611.5	2	1	2	2	1	2	2	2	1
D379T	611.5	620.0	2	1	2	2	1	2	2	2	0
D379T	627.0	673.0	2	1	2	2	1	2	2	1	0
D379T	680.0	754.0	2	1	2	1	1	2	2	1	0
D379T	754.0	773.0	2	1	2	2	1	2	2	1	1
D379T	773.0	866.0	2	1	2	2	1	2	2	1	0
D379T	873.0	978.0	2	1	2	2	1	2	2	1	0
D379T	978.0	1063.0	2	1	2	1	1	2	2	2	0
D379T	1070.0	1187.0	2	1	2	2	1	2	2	2	0
D379T	1187.0	1265.0	2	1	2	1	1	2	2	2	0
D380T	0.0	92.0	2	2	3	1	2	2	2	1	0
D380T	99.0	183.0	2	2	3	1	2	2	2	1	0
D380T	183.0	275.0	2	2	3	1	2	2	2	1	0
D380T	282.0	366.0	2	2	3	1	2	2	2	1	0
D380T	366.0	458.0	2	2	3	1	2	2	2	1	0
D380T	458.0	549.0	2	2	3	2	2	2	2	1	0
D380T	556.0	646.0	2	2	3	1	2	2	2	1	0
D380T	646.0	748.0	2	2	3	1	2	2	2	1	0
D380T	748.0	878.0	2	2	3	1	2	2	2	1	0
D382T	0.0	75.0	2	1	1	1	2	2	3	2	0
D382T	75.0	161.0	2	1	1	1	2	2	3	2	0
D382T	168.0	250.0	2	1	1	1	2	2	3	2	0
D382T	257.0	343.0	2	1	1	1	2	2	3	2	0
D382T	343.0	432.0	2	1	1	1	2	2	3	2	0
D382T	432.0	523.0	2	1	1	1	2	2	3	2	0
D382T	530.0	613.0	2	1	1	1	2	2	3	2	0
D382T	613.0	672.0	1	1	1	1	2	2	3	2	0
D382T	672.0	760.0	1	1	1	1	2	2	3	2	0
D382T	760.0	848.0	1	1	1	1	2	2	3	8	0
D383T	0.0	71.0	2	3	2	1	1	2	2	2	0
D383T	78.0	164.0	2	3	2	1	1	2	2	2	0
D383T	171.0	253.0	2	3	2	1	1	2	2	1	0
D383T	253.0	344.0	2	3	2	1	1	2	2	2	0
D383T	344.0	437.0	2	3	2	1	1	2	2	2	0
D383T	437.0	528.0	2	3	2	1	1	2	2	2	0
D383T	535.0	623.0	2	3	2	1	1	2	2	1	0
D383T	623.0	721.0	2	3	2	1	1	2	2	2	0
D383T	728.0	815.0	2	3	2	1	1	2	2	2	0
D383T	815.0	907.0	2	3	2	1	1	2	2	2	0
D383T	907.0	997.0	2	3	2	1	1	2	2	2	0
D383T	997.0	1089.0	2	3	2	1	1	2	2	1	0
D383T	1096.0	1183.0	2	3	2	1	1	2	2	2	0
D383T	1183.0	1302.0	2	3	2	1	1	2	2	1	0
D384T	0.0	84.0	2	3	1	1	2	2	2	2	0
D384T	84.0	217.0	2	3	1	1	2	2	2	2	0
D384T	217.0	308.0	2	3	1	1	2	2	2	2	0
D384T	308.0	373.0	2	3	1	1	2	2	2	2	0
D384T	380.0	1207.0	2	3	1	1	2	2	2	2	0
D385T	0.0	137.0	2	3	3	2	1	2	3	1	0
D385T	144.0	287.0	2	3	3	2	1	2	3	1	0
D385T	294.0	382.0	2	3	3	1	1	2	3	1	0
D385T	389.0	543.0	2	3	3	1	1	2	3	8	0
D385T	543.0	642.0	2	3	3	1	1	2	3	1	0
D385T	642.0	834.0	2	3	3	2	1	2	3	1	0
D385T	841.0	952.0	2	3	3	2	1	2	3	8	0
D386T	0.0	98.0	2	2	2	1	1	2	3	1	0
D386T	98.0	189.0	2	2	2	1	1	2	3	1	0
D386T	189.0	290.0	2	2	2	1	1	2	3	8	0
D386T	290.0	408.0	2	2	2	1	1	2	3	8	0
D386T	408.0	552.0	2	2	2	1	1	2	3	8	0
D386T	552.0	653.0	2	2	2	1	1	2	3	8	0
D386T	653.0	745.0	2	2	2	1	1	2	3	8	0
D386T	752.0	869.0	2	2	2	1	1	2	3	8	0
D386T	869.0	961.0	2	2	2	1	1	2	3	8	0
D386T	961.0	1059.0	2	2	2	1	1	2	3	8	0
D386T	1059.0	1158.0	2	2	2	1	1	2	3	8	0
D386T	1165.0	1270.0	2	2	2	1	1	2	3	8	0
D389T	0.0	83.0	2	3	3	1	1	2	3	1	0
D389T	83.0	174.0	2	3	3	1	1	2	3	1	0
D389T	181.0	265.0	2	3	3	1	1	2	3	8	0
D389T	265.0	356.0	2	3	3	1	1	2	3	8	0
D389T	363.0	447.0	2	3	3	2	1	2	3	1	0
D389T	447.0	538.0	2	3	3	1	1	2	3	1	0
D389T	545.0	629.0	2	3	3	2	1	2	3	1	0
D389T	629.0	723.0	2	3	3	2	1	2	3	2	0
D389T	730.0	814.0	2	3	3	2	1	2	3	2	0
D389T	814.0	902.0	2	3	3	1	1	2	3	1	0
D389T	909.0	995.0	2	3	3	1	1	2	3	1	0
D389T	995.0	1086.0	2	3	3	1	1	2	3	1	0
D389T	1086.0	1178.0	2	3	3	1	1	2	3	1	0
D390T	0.0	105.0	2	3	3	2	1	2	2	1	0
D390T	105.0	266.0	1	3	3	2	1	2	2	1	0
D390T	273.0	364.0	1	3	3	2	1	2	2	8	0
D390T	364.0	441.0	1	3	3	2	1	2	2	8	0
D390T	448.0	535.0	1	3	3	2	1	2	2	8	0
D390T	535.0	623.0	1	3	3	2	1	2	2	8	0
D390T	630.0	730.0	1	3	3	2	1	2	2	8	0
D391T	0.0	91.0	2	3	3	1	1	2	3	1	0
D391T	91.0	181.0	2	3	3	2	1	2	3	1	0
D391T	181.0	272.0	2	3	3	1	1	2	3	1	0
D391T	272.0	365.0	2	3	3	2	1	2	3	1	0
D391T	365.0	456.0	2	3	3	1	1	2	3	1	0
D391T	456.0	554.0	2	3	3	1	1	2	3	1	0
D391T	554.0	625.0	2	3	3	1	1	2	3	8	0
D391T	625.0	734.0	2	3	3	1	1	2	3	8	0
D391T	734.0	1010.0	2	3	3	1	1	2	3	8	0
D391T	1017.0	1105.0	2	3	3	1	1	2	3	8	0
D391T	1105.0	1209.0	2	3	3	1	1	2	3	8	0
D392T	0.0	119.0	2	2	3	1	2	2	3	1	0
D392T	126.0	197.0	2	2	3	1	2	2	3	1	0
D392T	197.0	289.0	2	2	3	2	2	2	3	2	0
D392T	296.0	442.0	2	2	3	1	2	2	3	1	0
D392T	449.0	512.0	2	2	3	1	2	2	3	1	0
D393T	0.0	367.0	2	2	2	1	1	2	3	8	0
D394T	0.0	64.0	2	2	2	1	1	2	2	1	0
D394T	64.0	162.0	2	2	2	1	1	2	2	1	0
D394T	162.0	248.0	2	2	2	1	1	2	2	1	0
D394T	248.0	346.0	2	2	2	1	1	2	2	1	0
D394T	346.0	426.0	2	2	2	1	1	2	2	1	0
D394T	426.0	518.0	2	2	2	1	1	2	2	8	0
D394T	518.0	596.0	2	2	2	1	1	2	2	1	0
D394T	596.0	758.0	2	2	2	1	1	2	2	8	0
D395T	0.0	92.0	2	2	3	1	1	1	2	1	0
D395T	92.0	246.0	2	2	3	1	1	1	2	1	0
D395T	246.0	336.0	2	2	3	1	1	1	2	1	0
D395T	336.0	539.0	2	2	3	1	1	1	2	1	0
D395T	539.0	644.0	2	2	3	1	1	1	2	2	0
D395T	644.0	714.0	2	2	3	1	1	1	2	1	0
D601T	0.0	121.0	3	1	1	1	2	1	3	2	0
D602T	0.0	102.0	3	2	1	1	2	1	3	2	0
D602T	102.0	193.0	3	2	1	1	2	1	3	1	0
D602T	193.0	277.0	3	2	1	1	2	1	3	2	0
D602T	277.0	396.0	3	2	1	1	2	1	3	2	0
D602T	403.0	488.0	3	2	1	1	2	1	3	2	0
D602T	495.0	577.0	3	2	1	1	2	1	3	1	0
D602T	584.0	684.0	3	2	1	1	2	1	3	1	0
D602T	684.0	775.0	3	2	1	1	2	1	3	2	0
D602T	782.0	866.0	3	2	1	1	2	1	3	2	0
D602T	866.0	950.0	3	2	1	1	2	1	3	2	0
D602T	957.0	1034.0	3	2	1	1	2	1	3	1	0
D602T	1041.0	1152.0	3	2	1	1	2	1	3	1	0
D602T	1152.0	1245.0	3	2	1	1	2	1	3	2	0
D602T	1252.0	1336.0	3	2	1	1	2	1	3	2	0
D602T	1343.0	1426.0	3	2	1	1	2	1	3	2	0
D602T	1433.0	1532.0	3	2	1	1	2	1	3	2	0
D602T	1532.0	1613.0	3	2	1	1	2	1	3	2	0
D603T	0.0	89.0	3	3	1	1	2	2	2	2	0
D603T	89.0	180.0	3	3	1	1	2	2	2	1	0
D603T	187.0	270.0	3	3	1	1	2	2	2	2	0
D603T	277.0	377.0	3	3	1	1	2	2	2	1	0
D603T	384.0	453.0	3	3	1	1	2	2	2	1	0
D603T	460.0	521.0	3	3	1	1	2	2	2	1	0
D603T	521.0	605.0	3	3	1	1	2	2	2	2	0
D603T	605.0	670.0	3	3	1	1	2	2	2	2	0
D604T	0.0	89.0	3	3	1	1	2	1	2	2	0
D604T	89.0	179.0	3	3	1	1	2	1	2	1	0
D605T	0.0	93.0	3	3	1	1	2	1	3	2	0
D605T	93.0	183.0	3	3	1	1	2	1	3	2	0
D605T	183.0	273.0	3	3	1	1	2	1	3	2	0
D605T	273.0	364.0	3	3	1	1	2	1	3	2	0
D605T	364.0	459.0	3	3	1	1	2	1	3	2	0
D605T	459.0	554.0	3	3	1	1	2	1	3	1	0
D605T	554.0	626.0	3	3	1	1	2	1	3	2	0
D605T	626.0	722.0	3	3	1	1	2	1	3	2	0
D605T	722.0	814.0	3	3	1	1	2	1	3	2	0
D605T	814.0	871.0	3	3	1	1	2	1	3	2	0
D605T	871.0	970.0	3	3	1	1	2	1	3	2	0
D605T	970.0	1057.0	3	3	1	1	2	1	3	2	0
D606T	0.0	98.0	3	3	2	1	2	1	2	2	0
D606T	98.0	191.0	3	3	2	1	2	1	2	1	0
D606T	191.0	277.0	3	3	2	1	2	1	2	1	0
D606T	284.0	371.0	3	3	2	1	2	1	2	2	0
D606T	371.0	527.0	3	3	2	1	2	1	2	1	0
D606T	527.0	689.0	3	3	2	1	2	1	2	1	0
D606T	689.0	791.0	3	3	2	1	2	1	2	1	0
D606T	791.0	941.0	3	3	2	1	2	1	2	2	0
D606T	941.0	1071.0	3	3	2	1	2	1	2	2	0
D606T	1071.0	1211.0	3	3	2	1	2	1	2	2	0
D606T	1211.0	1310.0	3	3	2	1	2	1	2	2	0
D608T	0.0	126.0	3	3	1	1	2	1	3	2	0
D608T	126.0	217.0	3	3	1	1	2	1	3	2	0
D608T	217.0	316.0	3	3	1	1	2	1	3	2	0
D608T	316.0	490.0	3	3	1	1	2	1	3	2	0
D609T	0.0	86.0	3	2	1	1	2	1	2	2	0
D609T	86.0	175.0	3	2	1	1	2	1	2	1	0
D609T	182.0	266.0	3	2	1	1	2	1	2	1	0
D609T	273.0	373.0	3	2	1	9	2	1	2	8	0
D609T	373.0	450.0	3	2	1	1	2	1	2	1	0
D609T	450.0	568.0	3	2	1	1	2	1	2	1	0
D609T	568.0	666.0	3	2	1	1	2	1	2	1	0
D610T	0.0	86.0	3	2	1	1	2	1	2	1	0
D611T	0.0	146.0	3	2	1	1	2	1	2	2	0
D612T	0.0	104.0	3	3	1	1	2	2	3	2	0
D612T	104.0	204.0	3	3	1	1	2	2	3	2	0
D612T	204.0	308.0	3	3	1	1	2	2	3	2	0
D612T	308.0	421.0	3	3	1	1	2	2	3	2	0
D612T	421.0	525.0	3	3	1	1	2	2	3	2	0
D612T	525.0	616.0	3	3	1	1	2	2	3	2	0
D612T	616.0	707.0	3	3	1	1	2	2	3	2	0
D612T	707.0	798.0	3	3	1	1	2	2	3	2	0
D612T	798.0	894.0	3	3	1	1	2	2	3	2	0
D612T	894.0	967.0	3	3	1	1	2	2	3	2	0
D612T	967.0	1054.0	3	3	1	1	2	2	3	2	0
D612T	1054.0	1147.0	3	3	1	1	2	2	3	2	0
D612T	1147.0	1245.0	3	3	1	1	2	2	3	2	0
D613T	0.0	100.0	3	3	1	1	2	1	2	2	0
D613T	100.0	200.0	3	3	1	1	2	1	2	2	0
D613T	200.0	422.0	3	3	1	1	2	1	2	2	0
D613T	422.0	515.0	3	3	1	1	2	1	2	2	0
D613T	515.0	633.0	3	3	1	1	2	1	2	2	0
D613T	633.0	780.0	3	3	1	1	2	1	2	2	0
D613T	780.0	879.0	3	3	1	1	2	1	2	2	0
D613T	886.0	1005.0	3	3	1	1	2	1	2	1	0
D614T	0.0	272.0	3	3	1	1	2	1	2	2	0
D614T	272.0	377.0	3	3	1	1	2	1	2	2	0
D614T	377.0	631.0	3	3	1	1	2	1	2	2	0
D614T	631.0	818.0	3	3	1	1	2	1	2	2	0
D614T	818.0	913.0	3	3	1	1	2	1	2	2	0
D614T	913.0	989.0	3	3	1	1	2	1	2	2	0
D614T	996.0	1114.0	3	3	1	1	2	1	2	2	0
D614T	1114.0	1199.0	3	3	1	1	2	1	2	2	0
D614T	1199.0	1385.0	3	3	1	1	2	1	2	2	0
D614T	1385.0	1480.0	3	3	1	1	2	1	2	2	0
D614T	1480.0	1612.0	3	3	1	1	2	1	2	2	0
D616T	0.0	85.0	3	1	1	1	2	1	2	2	0
D617T	0.0	121.0	3	2	2	1	2	1	1	1	0
D617T	128.0	217.0	3	2	2	1	2	1	1	2	0
D617T	224.0	449.0	3	2	2	1	2	1	1	1	0
D617T	449.0	1505.0	3	2	2	2	2	1	1	2	0
D618T	0.0	103.0	3	1	1	1	2	1	2	1	0
D618T	103.0	202.0	3	1	1	1	2	1	2	1	0
D618T	202.0	289.0	3	1	1	1	2	1	2	1	0
D618T	289.0	376.0	3	1	1	1	2	1	2	1	0
D618T	376.0	534.0	3	1	1	1	2	1	2	1	0
D618T	534.0	630.0	3	1	1	1	2	1	2	1	0
D618T	630.0	820.0	3	1	1	1	2	1	2	1	0
D618T	820.0	922.0	3	1	1	1	2	1	2	1	0
D618T	922.0	1016.0	3	1	1	1	2	1	2	1	0
D618T	1016.0	1118.0	3	1	1	1	2	1	2	2	0
D618T	1118.0	1479.0	3	1	1	1	2	1	2	1	0
D618T	1479.0	1589.0	3	1	1	1	2	1	2	2	0
D619T	0.0	97.0	3	1	1	1	2	1	1	2	0
D619T	97.0	195.0	3	1	1	1	2	1	1	2	0
D619T	195.0	286.0	3	1	1	1	2	1	1	2	0
D619T	286.0	430.0	3	1	1	1	2	1	1	2	0
D619T	430.0	508.0	3	1	1	1	2	1	1	1	0
D619T	508.0	607.0	3	1	1	1	2	1	1	1	0
D619T	607.0	852.0	3	1	1	1	2	1	1	1	0
D620T	0.0	93.0	3	3	1	1	2	1	3	2	0
D620T	93.0	176.0	3	3	1	1	2	1	3	2	0
D620T	176.0	261.0	3	3	1	1	2	1	3	2	0
D620T	261.0	347.0	3	3	1	1	2	1	3	2	0
D620T	347.0	444.0	3	3	1	1	2	1	3	2	0
D620T	444.0	528.0	3	3	1	1	2	1	3	2	0
D620T	528.0	773.0	3	3	1	1	2	1	3	2	0
D620T	773.0	1003.0	3	3	1	1	2	1	3	2	0
D620T	1003.0	1121.0	3	3	1	1	2	1	3	2	0
D620T	1121.0	1200.0	3	3	1	1	2	1	3	2	0
D620T	1200.0	1319.0	3	3	1	1	2	1	3	1	0
D620T	1319.0	1416.0	3	3	1	1	2	1	3	2	0
D621T	0.0	93.0	3	3	1	1	2	2	3	2	0
D621T	93.0	190.0	3	3	1	1	2	2	3	2	0
D621T	190.0	280.0	3	3	1	1	2	2	3	1	0
D622T	0.0	92.0	3	2	1	1	2	1	3	2	0
D622T	92.0	176.0	3	2	1	1	2	1	3	2	0
D622T	176.0	259.0	3	2	1	1	2	1	3	2	0
D622T	266.0	347.0	3	2	1	1	2	1	3	2	0
D622T	347.0	436.0	3	2	1	1	2	1	3	2	0
D622T	436.0	504.0	3	2	1	1	2	1	3	2	0
D622T	504.0	605.0	3	2	1	1	2	1	3	2	0
D622T	605.0	676.0	3	2	1	1	2	1	3	2	0
D622T	683.0	764.0	3	2	1	1	2	1	3	2	0
D622T	771.0	857.0	3	2	1	1	2	1	3	2	0
D622T	857.0	960.0	3	2	1	1	2	1	3	2	0
D622T	960.0	1071.0	3	2	1	1	2	1	3	2	0
D622T	1071.0	1171.0	3	2	1	1	2	1	3	2	0
D622T	1171.0	1242.0	3	2	1	1	2	1	3	2	0
D622T	1242.0	1331.0	3	2	1	1	2	1	3	2	0
D622T	1338.0	1442.0	3	2	1	1	2	1	3	1	0
D622T	1449.0	1529.0	3	2	1	1	2	1	3	2	0
D622T	1529.0	1584.0	3	2	1	1	2	1	3	2	0
D623T	0.0	130.0	3	9	1	1	2	1	1	2	0
D623T	130.0	282.0	3	9	1	1	2	1	1	1	0
D623T	282.0	372.0	3	9	1	1	2	1	1	1	0
D623T	372.0	384.0	2	9	1	1	2	1	1	2	1
D623T	384.0	486.0	2	9	1	1	2	1	1	2	0
D624T	0.0	141.0	3	1	1	1	2	1	2	1	0
D624T	141.0	267.0	3	1	1	1	2	1	2	1	0
D624T	267.0	366.0	3	1	1	1	2	1	2	1	0
D624T	366.0	513.0	3	1	1	1	2	1	2	1	0
D624T	513.0	624.0	3	1	1	1	2	1	2	1	0
D624T	624.0	864.0	3	1	1	1	2	1	2	1	0
D624T	864.0	1141.0	3	1	1	1	2	1	2	1	0
D625T	0.0	91.0	3	3	2	1	2	1	3	1	0
D625T	91.0	181.0	3	3	2	1	2	1	3	1	0
D625T	181.0	272.0	3	3	2	1	2	1	3	1	0
D625T	272.0	589.0	3	3	2	1	2	1	3	1	0
D626T	0.0	92.0	3	3	3	1	1	1	2	2	0
D626T	99.0	183.0	3	3	3	1	1	1	2	1	0
D626T	190.0	272.0	3	3	3	1	1	1	2	1	0
D626T	279.0	364.0	3	3	3	1	1	1	2	1	0
D626T	364.0	454.0	3	3	3	1	1	1	2	1	0
D626T	461.0	546.0	3	3	3	1	1	1	2	1	0
D626T	553.0	637.0	3	3	3	1	1	1	2	1	0
D626T	644.0	731.0	3	3	3	1	1	1	2	1	0
D626T	738.0	825.0	3	3	3	1	1	1	2	1	0
D626T	825.0	917.0	3	3	3	1	1	1	2	1	0
D626T	924.0	1011.0	3	3	3	1	1	1	2	1	0
D626T	1018.0	1108.0	3	3	3	1	1	1	2	1	0
D626T	1115.0	1199.0	3	3	3	1	1	1	2	1	0
D626T	1199.0	1289.0	3	3	3	1	1	1	2	1	0
D626T	1296.0	1380.0	3	3	3	1	1	1	2	1	0
D626T	1387.0	1471.0	3	3	3	1	1	1	2	1	0
D626T	1471.0	1562.0	3	3	3	1	1	1	2	1	0
D627T	0.0	98.0	3	2	1	1	2	2	1	2	0
D627T	105.0	190.0	3	2	1	1	2	2	1	1	0
D627T	190.0	279.0	3	2	1	1	2	2	1	1	0
D627T	279.0	384.0	3	2	1	1	2	2	1	1	0
D627T	391.0	489.0	3	2	1	1	2	2	1	2	0
D627T	489.0	608.0	3	2	1	1	2	2	1	1	0
D627T	615.0	841.0	3	2	1	1	2	2	1	1	0
D627T	841.0	1014.0	3	2	1	1	2	2	1	1	0
D627T	1014.0	1119.0	3	2	1	1	2	2	1	1	0
D627T	1119.0	1217.0	3	2	1	1	2	2	1	1	0
D627T	1224.0	1322.0	3	2	1	1	2	2	1	1	0
D627T	1322.0	1413.0	3	2	1	1	2	2	1	1	0
D627T	1413.0	1497.0	3	2	1	1	2	2	1	1	0
D627T	1497.0	1599.0	3	2	1	1	2	2	1	1	0
D628T	0.0	91.0	3	3	3	2	2	2	3	1	0
D628T	91.0	280.0	3	3	3	2	2	2	3	1	0
D628T	287.0	447.0	3	3	3	2	2	2	3	2	0
D630T	0.0	133.0	3	3	1	2	2	1	2	2	0
D630T	133.0	230.0	3	3	1	1	2	1	2	1	0
D630T	230.0	314.0	3	3	1	1	2	1	2	2	0
D630T	314.0	315.0	3	3	1	1	2	1	2	1	1
D630T	315.0	400.0	3	3	1	1	2	1	2	1	0
D630T	407.0	437.5	3	3	1	1	2	1	2	1	1
D630T	437.5	468.0	3	3	1	1	2	1	2	1	0
D630T	475.0	615.0	3	3	1	1	2	1	2	2	0
D630T	615.0	757.0	3	3	1	1	2	1	2	2	0
D630T	757.0	861.0	3	3	1	1	2	1	2	2	0
D630T	861.0	930.0	3	3	1	1	2	1	2	1	0
D630T	930.0	1044.0	3	3	1	1	2	1	2	2	0
D630T	1044.0	1128.0	3	3	1	1	2	1	2	2	0
D630T	1128.0	1223.0	3	3	1	1	2	1	2	2	0
D631T	0.0	92.0	3	9	1	1	2	1	3	2	0
D631T	92.0	167.0	3	9	1	1	2	1	3	2	0
D631T	167.0	246.0	3	9	1	1	2	1	3	1	0
D631T	246.0	341.0	3	9	1	1	2	1	3	2	0
D631T	341.0	448.0	3	9	1	1	2	1	3	2	0
D631T	448.0	538.0	3	9	1	1	2	1	3	2	0
D631T	545.0	631.0	3	9	1	1	2	1	3	2	0
D631T	638.0	723.0	3	9	1	1	2	1	3	2	0
D631T	730.0	817.0	3	9	1	1	2	1	3	2	0
D631T	824.0	896.0	3	9	1	1	2	1	3	1	0
D631T	896.0	979.0	3	9	1	1	2	1	3	2	0
D631T	986.0	1135.0	3	9	1	1	2	1	3	1	0
D631T	1135.0	1223.0	3	9	1	1	2	1	3	1	0
D631T	1230.0	1357.0	3	9	1	1	2	1	3	1	0
D632T	0.0	91.0	3	3	3	1	2	2	2	1	0
D632T	91.0	189.0	3	3	3	1	2	2	2	1	0
D632T	189.0	292.0	3	3	3	1	2	2	2	2	0
D632T	299.0	371.0	3	3	3	1	2	2	2	2	0
D632T	371.0	595.0	3	3	3	1	2	2	2	2	0
D632T	595.0	665.0	3	3	3	1	2	2	2	2	0
D632T	672.0	733.0	3	3	3	1	2	2	2	2	0
D633T	0.0	84.0	3	9	3	1	2	1	1	1	0
D633T	91.0	630.0	3	9	3	2	2	1	1	8	0
D634T	0.0	91.0	3	1	3	1	2	2	1	2	0
D634T	98.0	188.0	3	1	3	1	2	2	1	1	0
D634T	188.0	312.0	3	1	3	1	2	2	1	1	0
D634T	312.0	510.0	3	1	3	1	2	2	1	1	0
D635T	0.0	96.0	3	1	3	1	1	1	1	1	0
D635T	96.0	370.0	3	1	3	1	1	1	1	1	0
D635T	370.0	525.0	3	1	3	1	1	1	1	1	0
D635T	525.0	669.0	3	1	3	1	1	1	1	1	0
D635T	676.0	753.0	3	1	3	1	1	1	1	1	0
D635T	753.0	844.0	3	1	3	1	1	1	1	1	0
D635T	844.0	966.0	3	1	3	1	1	1	1	1	0
D636T	0.0	104.0	3	3	3	1	2	2	1	1	0
D636T	104.0	222.0	3	3	3	1	2	2	1	1	0
D637T	0.0	103.0	3	2	3	1	1	2	1	9	0
D637T	110.0	238.0	3	2	3	1	1	2	1	1	0
D637T	245.0	854.0	3	2	3	1	1	2	1	8	0
D638T	0.0	94.0	3	1	3	1	1	2	3	2	0
D638T	94.0	185.0	3	1	3	2	1	2	3	2	0
D638T	185.0	279.0	3	1	3	2	1	2	3	2	0
D638T	286.0	375.0	3	1	3	1	1	2	3	2	0
D638T	375.0	460.0	2	1	3	1	1	2	3	1	0
D638T	460.0	546.0	2	1	3	2	1	2	3	2	0
D638T	546.0	619.0	2	1	3	1	1	2	3	2	0
D638T	619.0	706.0	2	1	3	2	1	2	3	2	0
D638T	706.0	803.0	2	1	3	1	1	2	3	1	0
D638T	810.0	879.0	2	1	3	1	1	2	3	1	0
D638T	879.0	971.0	2	1	3	1	1	2	3	1	0
D638T	971.0	1114.0	2	1	3	1	1	2	3	1	1
D638T	1114.0	1126.0	2	1	3	1	1	2	3	1	0
D638T	1126.0	1257.0	2	1	3	1	1	2	3	2	0
D638T	1264.0	1343.0	2	1	3	1	1	2	3	2	0
D638T	1343.0	1445.0	2	1	3	1	1	2	3	1	0
D638T	1445.0	1579.0	2	1	3	2	1	2	3	1	0
D639T	0.0	276.0	3	3	1	1	2	2	3	2	0
D639T	276.0	1116.0	3	3	1	1	2	2	3	2	0
D640T	0.0	94.0	3	3	2	1	1	2	3	2	0
D640T	94.0	185.0	3	3	2	1	1	2	3	1	0
D641T	0.0	92.0	3	3	1	1	2	2	3	2	0
D641T	92.0	183.0	3	3	1	1	2	2	3	2	0
D641T	190.0	302.0	3	3	1	1	2	2	3	2	0
D641T	302.0	397.0	3	3	1	1	2	2	3	1	0
D641T	397.0	488.0	3	3	1	1	2	2	3	2	0
D641T	495.0	588.0	3	3	1	1	2	2	3	2	0
D641T	595.0	659.0	3	3	1	1	2	2	3	2	0
D641T	666.0	758.0	3	3	1	1	2	2	3	2	0
D641T	758.0	855.0	3	3	1	1	2	2	3	2	0
D641T	862.0	953.0	3	3	1	1	2	2	3	2	0
D641T	953.0	1100.0	3	3	1	1	2	2	3	2	0
D641T	1107.0	1191.0	3	3	1	1	2	2	3	2	0
D641T	1191.0	1309.0	3	3	1	1	2	2	3	1	0
D641T	1316.0	1420.0	3	3	1	1	2	2	3	2	0
D641T	1420.0	1546.0	3	3	1	1	2	2	3	2	0
D642T	0.0	84.0	3	2	1	1	2	1	3	1	0
D642T	91.0	187.0	3	2	1	1	2	1	3	2	0
D642T	194.0	281.0	3	2	1	1	2	1	3	1	0
D642T	281.0	428.0	3	2	1	1	2	1	3	1	0
D642T	435.0	762.0	3	2	1	1	2	1	3	1	0
D642T	769.0	912.0	3	2	1	1	2	1	3	1	0
D643T	0.0	89.0	3	1	3	1	1	2	3	1	0
D643T	89.0	186.0	3	1	3	2	1	2	3	2	0
D643T	186.0	270.0	3	1	3	1	1	2	3	2	0
D643T	270.0	368.0	3	1	3	1	1	2	3	1	0
D644T	0.0	92.0	3	3	3	1	2	1	2	1	0
D644T	92.0	186.0	3	3	3	1	2	1	2	1	0
D644T	186.0	280.0	3	3	3	1	2	1	2	1	0
D644T	280.0	371.0	3	3	3	1	2	1	2	1	0
D644T	371.0	463.0	3	3	3	1	2	1	2	1	0
D644T	463.0	556.0	3	3	3	1	2	1	2	1	0
D644T	563.0	662.0	3	3	3	1	2	1	2	1	0
D644T	662.0	756.0	3	3	3	1	2	1	2	1	0
D644T	756.0	847.0	3	3	3	1	2	1	2	1	0
D644T	847.0	946.0	3	3	3	1	2	1	2	1	0
D644T	946.0	1038.0	3	3	3	1	2	1	2	1	0
D644T	1038.0	1129.0	3	3	3	1	2	1	2	1	0
D645T	0.0	102.0	3	2	2	1	1	1	1	1	0
D645T	109.0	198.0	3	2	2	1	1	1	1	1	0
D645T	198.0	294.0	3	2	2	1	1	1	1	1	0
D645T	294.0	434.0	3	2	2	1	1	1	1	1	0
D646T	0.0	94.0	3	3	1	1	2	2	3	2	0
D646T	101.0	260.0	3	3	1	1	2	2	3	1	0
D646T	260.0	695.0	3	3	1	1	2	2	3	1	0
D647T	0.0	92.0	3	3	1	1	2	2	3	1	0
D647T	92.0	181.0	3	3	1	1	2	2	3	1	0
D647T	181.0	295.0	3	3	1	1	2	2	3	1	0
D647T	295.0	391.0	3	3	1	1	2	2	3	1	0
D647T	391.0	471.0	3	3	1	1	2	2	3	1	0
D647T	471.0	545.0	3	3	1	1	2	2	3	1	0
D647T	545.0	638.0	3	3	1	1	2	2	3	2	0
D647T	638.0	748.0	3	3	1	1	2	2	3	1	0
D647T	755.0	840.0	3	3	1	1	2	2	3	2	0
D647T	840.0	951.0	3	3	1	1	2	2	3	1	0
D647T	951.0	1036.0	3	3	1	1	2	2	3	1	0
D647T	1043.0	1126.0	3	3	1	1	2	2	3	1	0
D647T	1126.0	1217.0	3	3	1	1	2	2	3	2	0
D647T	1217.0	1302.0	3	3	1	1	2	2	3	2	0
D647T	1302.0	1400.0	3	3	1	1	2	2	3	2	0
D647T	1400.0	1476.0	3	3	1	1	2	2	3	1	0
D647T	1483.0	1549.0	3	3	1	1	2	2	3	2	0
D648T	0.0	96.0	3	3	3	2	2	2	2	1	0
D648T	96.0	215.0	3	3	3	1	2	2	2	1	0
D648T	215.0	306.0	3	3	3	1	2	2	2	1	0
D648T	306.0	397.0	3	3	3	1	2	2	2	1	0
D648T	397.0	517.0	3	3	3	1	2	2	2	1	0
D648T	517.0	610.0	3	3	3	1	2	2	2	1	0
D648T	610.0	701.0	3	3	3	1	2	2	2	1	0
D648T	701.0	804.0	3	3	3	1	2	2	2	1	0
D648T	811.0	1104.0	3	3	3	1	2	2	2	8	0
D648T	1104.0	1225.0	3	3	3	1	2	2	2	8	0
D648T	1225.0	1325.0	3	3	3	2	2	2	2	1	0
D648T	1325.0	1415.0	3	3	3	1	2	2	2	1	0
D648T	1415.0	1510.0	3	3	3	2	2	2	2	1	0
D649T	0.0	84.0	3	3	3	1	2	1	1	1	0
D649T	91.0	184.0	3	3	3	1	2	1	1	1	0
D649T	191.0	327.0	3	3	3	1	2	1	1	2	0
D649T	334.0	421.0	3	3	3	1	2	1	1	1	0
D650T	0.0	92.0	3	3	3	2	2	1	1	2	0
D650T	99.0	218.0	3	3	3	1	2	1	1	2	0
D650T	225.0	307.0	3	3	3	1	2	1	1	1	0
D650T	314.0	427.0	3	3	3	2	2	1	1	2	0
D650T	434.0	506.0	3	3	3	2	2	1	1	1	0
D650T	513.0	611.0	3	3	3	1	2	1	1	1	0
D650T	618.0	692.0	3	3	3	2	2	1	1	1	0
D650T	692.0	770.0	3	3	3	2	2	1	1	2	0
D650T	770.0	859.0	3	3	3	2	2	1	1	1	0
D650T	866.0	945.0	3	3	3	1	2	1	1	1	0
D650T	952.0	1020.0	3	3	3	1	2	1	1	2	0
D650T	1027.0	1115.0	3	3	3	1	2	1	1	2	0
D650T	1122.0	1262.0	3	3	3	2	2	1	1	1	0
D650T	1262.0	1343.0	3	3	3	1	2	1	1	2	0
D650T	1350.0	1437.0	3	3	3	1	2	1	1	2	0
D651T	0.0	92.0	3	1	2	1	1	2	3	1	0
D651T	92.0	181.0	3	1	2	1	1	2	3	2	0
D651T	181.0	326.0	3	1	2	1	1	2	3	1	0
D651T	326.0	438.0	3	1	2	1	1	2	3	1	0
D651T	438.0	525.0	3	1	2	1	1	2	3	1	0
D651T	532.0	617.0	3	1	2	1	1	2	3	1	0
D651T	617.0	697.0	3	1	2	1	1	2	3	1	0
D651T	697.0	790.0	3	1	2	2	1	2	3	1	0
D651T	790.0	865.0	3	1	2	1	1	2	3	1	0
D651T	865.0	999.0	3	1	2	1	1	2	3	1	0
D651T	999.0	1132.0	3	1	2	1	1	2	3	1	0
D651T	1132.0	1379.0	3	1	2	1	1	2	3	1	0
D651T	1379.0	1457.0	3	1	2	1	1	2	3	1	0
D651T	1457.0	1545.0	3	1	2	1	1	2	3	8	0
D652T	0.0	83.0	3	3	1	1	2	2	2	2	0
D652T	83.0	174.0	3	3	1	1	2	2	2	2	0
D652T	174.0	293.0	3	3	1	1	2	2	2	2	0
D652T	293.0	432.0	3	3	1	1	2	2	2	2	0
D653T	0.0	76.0	3	2	2	1	1	2	2	2	0
D653T	83.0	167.0	3	2	2	1	1	2	2	1	0
D653T	167.0	274.0	3	2	2	2	1	2	2	2	0
D653T	281.0	341.0	3	2	2	1	1	2	2	2	0
D653T	348.0	438.0	3	2	2	1	1	2	2	1	0
D653T	438.0	512.0	3	2	2	1	1	2	2	2	0
D653T	512.0	586.0	3	2	2	1	1	2	2	2	0
D653T	586.0	783.0	3	2	2	1	1	2	2	2	0
D653T	790.0	869.0	3	2	2	1	1	2	2	2	0
D653T	876.0	959.0	3	2	2	1	1	2	2	2	0
D653T	966.0	1040.0	3	2	2	1	1	2	2	2	0
D653T	1047.0	1131.0	3	2	2	1	1	2	2	2	0
D653T	1138.0	1237.0	3	2	2	1	1	2	2	2	0
D653T	1237.0	1314.0	3	2	2	1	1	2	2	2	0
D653T	1314.0	1407.0	3	2	2	1	1	2	2	2	0
D653T	1407.0	1516.0	3	2	2	1	1	2	2	2	0
D654T	0.0	92.0	3	3	1	1	2	1	3	2	0
D654T	92.0	181.0	3	3	1	1	2	1	3	1	0
D654T	181.0	277.0	3	3	1	1	2	1	3	2	0
D654T	284.0	370.0	3	3	1	1	2	1	3	2	0
D654T	370.0	462.0	3	3	1	1	2	1	3	1	0
D654T	462.0	638.0	3	3	1	1	2	1	3	1	0
D654T	638.0	726.0	3	3	1	1	2	1	3	2	0
D654T	726.0	830.0	3	3	1	1	2	1	3	2	0
D654T	830.0	921.0	3	3	1	1	2	1	3	2	0
D654T	921.0	1012.0	3	3	1	1	2	1	3	2	0
D654T	1012.0	1111.0	3	3	1	1	2	1	3	1	0
D654T	1118.0	1299.0	3	3	1	1	2	1	3	2	0
D655T	0.0	92.0	3	1	3	1	1	2	2	1	0
D655T	92.0	186.0	3	1	3	1	1	2	2	1	0
D655T	186.0	279.0	3	1	3	1	1	2	2	1	0
D655T	279.0	433.0	3	1	3	1	1	2	2	1	0
D655T	433.0	523.0	3	1	3	1	1	2	2	1	0
D656T	0.0	206.0	3	1	3	1	1	1	2	1	0
D656T	213.0	364.0	3	1	3	1	1	1	2	8	0
D656T	364.0	746.0	3	1	3	1	1	1	2	8	0
D656T	746.0	1015.0	3	1	3	1	1	1	2	8	0
D657T	0.0	94.0	3	3	3	1	2	2	2	2	0
D657T	94.0	182.0	3	3	3	1	2	2	2	1	0
D657T	182.0	273.0	3	3	3	1	2	2	2	1	0
D657T	273.0	409.0	3	3	3	1	2	2	2	2	0
D657T	409.0	578.0	3	3	3	1	2	2	2	8	0
D657T	578.0	763.0	3	3	3	1	2	2	2	1	0
D657T	763.0	851.0	3	3	3	1	2	2	2	2	0
D657T	851.0	948.0	3	3	3	1	2	2	2	1	0
D657T	955.0	1041.0	3	3	3	1	2	2	2	2	0
D657T	1041.0	1140.0	3	3	3	1	2	2	2	2	0
D657T	1140.0	1217.0	3	3	3	1	2	2	2	2	0
D657T	1217.0	1327.0	3	3	3	1	2	2	2	1	0
D657T	1327.0	1418.0	3	3	3	1	2	2	2	2	0
D657T	1418.0	1511.0	3	3	3	1	2	2	2	2	0
D657T	1511.0	1581.0	3	3	3	1	2	2	2	2	0
D658T	0.0	129.0	3	1	2	1	1	1	1	1	0
D658T	129.0	210.0	3	1	2	1	1	1	1	1	0
D658T	210.0	326.0	3	1	2	1	1	1	1	1	0
D658T	326.0	419.0	3	1	2	1	1	1	1	1	0
D659T	0.0	122.0	3	3	3	1	1	2	3	2	0
D659T	122.0	238.0	3	3	3	1	1	2	3	1	0
D659T	238.0	371.0	3	3	3	1	1	2	3	1	0
D659T	371.0	439.0	3	3	3	1	1	2	3	2	0
D659T	439.0	518.0	3	3	3	1	1	2	3	1	0
D659T	518.0	710.0	3	3	3	1	1	2	3	1	0
D659T	710.0	886.0	3	3	3	2	1	2	3	1	0
D659T	886.0	977.0	3	3	3	1	1	2	3	1	0
D659T	977.0	1071.0	3	3	3	2	1	2	3	1	0
D659T	1071.0	1162.0	3	3	3	1	1	2	3	1	0
D659T	1162.0	1256.0	3	3	3	2	1	2	3	1	0
D659T	1256.0	1378.0	3	3	3	1	1	2	3	1	0
D659T	1378.0	1473.0	3	3	3	1	1	2	3	1	0
D660T	0.0	79.0	3	2	1	1	2	2	3	1	0
D660T	79.0	171.0	3	2	1	1	2	2	3	2	0
D660T	171.0	290.0	3	2	1	1	2	2	3	2	0
D660T	297.0	381.0	3	2	1	1	2	2	3	2	0
D660T	388.0	473.0	3	2	1	1	2	2	3	2	0
D660T	473.0	581.0	3	2	1	1	2	2	3	2	0
D660T	581.0	764.0	3	2	1	1	2	2	3	2	0
D660T	764.0	856.0	3	2	1	1	2	2	3	1	0
D660T	856.0	967.0	3	2	1	1	2	2	3	2	0
D660T	967.0	1059.0	3	2	1	1	2	2	3	2	0
D660T	1059.0	1176.0	3	2	1	1	2	2	3	2	0
D660T	1176.0	1274.0	3	2	1	1	2	2	3	2	0
D660T	1274.0	1373.0	3	2	1	1	2	2	3	2	0
D660T	1373.0	1484.0	3	2	1	1	2	2	3	2	0
D662T	0.0	105.0	3	3	3	1	2	1	2	1	0
D662T	105.0	190.0	3	3	3	1	2	1	2	1	0
D662T	190.0	390.0	3	3	3	1	2	1	2	1	0
D662T	390.0	1316.0	3	3	3	1	2	1	2	1	0
D662T	1316.0	1421.0	3	3	3	1	2	1	2	1	0
D662T	1421.0	1589.0	3	3	3	1	2	1	2	1	0
D663T	0.0	80.0	3	3	1	1	2	1	2	2	0
D663T	87.0	444.0	3	3	1	1	2	1	2	1	0
D664T	0.0	95.0	3	3	3	1	2	1	2	1	0
D664T	95.0	182.0	3	3	3	1	2	1	2	1	0
D664T	182.0	270.0	3	3	3	1	2	1	2	2	0
D664T	270.0	368.0	3	3	3	1	2	1	2	1	0
D665T	0.0	95.0	3	2	3	1	2	2	3	1	0
D665T	95.0	182.0	3	2	3	1	2	2	3	1	0
D665T	189.0	270.0	3	2	3	1	2	2	3	1	0
D665T	277.0	368.0	3	2	3	1	2	2	3	1	0
D665T	368.0	479.0	3	2	3	1	2	2	3	1	0
D665T	486.0	580.0	3	2	3	1	2	2	3	1	0
D665T	580.0	672.0	3	2	3	1	2	2	3	8	0
D665T	672.0	776.0	3	2	3	1	2	2	3	1	0
D665T	776.0	867.0	3	2	3	1	2	2	3	1	0
D665T	867.0	949.0	3	2	3	1	2	2	3	1	0
D665T	949.0	1043.0	3	2	3	1	2	2	3	1	0
D665T	1050.0	1125.0	3	2	3	1	2	2	3	1	0
D665T	1125.0	1249.0	3	2	3	1	2	2	3	1	0
D665T	1249.0	1466.0	3	2	3	1	2	2	3	1	0
D666T	0.0	95.0	3	2	1	1	2	1	1	2	0
D666T	95.0	223.0	3	2	1	1	2	1	1	2	0
D666T	223.0	437.0	3	2	1	2	2	1	1	2	0
D666T	437.0	672.0	3	2	1	1	2	1	1	1	0
D666T	672.0	970.0	3	2	1	1	2	1	1	2	0
D666T	970.0	1039.0	3	2	1	1	2	1	1	2	0
D666T	1039.0	1354.0	3	2	1	1	2	1	1	2	0
D666T	1354.0	1466.0	3	2	1	1	2	1	1	2	0
D668T	0.0	99.0	3	9	1	1	2	2	2	2	0
D668T	106.0	182.0	3	9	1	1	2	2	2	2	0
D668T	189.0	244.0	3	9	1	1	2	2	2	2	0
D670T	0.0	97.0	3	3	1	1	2	1	3	2	0
D670T	97.0	181.0	3	3	1	1	2	1	3	2	0
D670T	181.0	273.0	3	3	1	1	2	1	3	2	0
D670T	273.0	364.0	3	3	1	1	2	1	3	2	0
D670T	364.0	454.0	3	3	1	1	2	1	3	2	0
D670T	454.0	546.0	3	3	1	1	2	1	3	2	0
D670T	546.0	635.0	3	3	1	1	2	1	3	2	0
D670T	635.0	726.0	3	3	1	1	2	1	3	2	0
D670T	726.0	817.0	3	3	1	1	2	1	3	2	0
D670T	824.0	905.0	3	3	1	1	2	1	3	2	0
D670T	905.0	996.0	3	3	1	1	2	1	3	2	0
D670T	996.0	1091.0	3	3	1	1	2	1	3	2	0
D670T	1091.0	1182.0	3	3	1	1	2	1	3	2	0
D670T	1182.0	1273.0	3	3	1	1	2	1	3	2	0
D670T	1280.0	1364.0	3	3	1	1	2	1	3	2	0
D670T	1364.0	1455.0	3	3	1	1	2	1	3	2	0
D672T	0.0	106.0	3	3	1	1	2	2	1	1	0
D672T	113.0	190.0	3	3	1	1	2	2	1	1	0
D672T	190.0	259.0	3	3	1	1	2	2	1	2	0
D672T	266.0	371.0	3	3	1	1	2	2	1	1	0
D672T	371.0	461.0	3	3	1	1	2	2	1	1	0
D673T	0.0	85.0	3	3	3	1	2	2	2	2	0
D673T	85.0	322.0	3	3	3	1	2	2	2	1	0
D675T	0.0	120.0	3	3	1	1	2	2	3	1	0
D675T	120.0	184.0	3	3	1	1	2	2	3	1	0
D675T	184.0	416.0	3	3	1	1	2	2	3	2	0
D675T	416.0	494.0	3	3	1	1	2	2	3	1	0
D675T	494.0	721.0	3	3	1	1	2	2	3	1	0
D675T	721.0	793.0	3	3	1	1	2	2	3	1	0
D675T	793.0	878.0	3	3	1	1	2	2	3	2	0
D675T	878.0	963.0	3	3	1	1	2	2	3	1	0
D675T	970.0	1078.0	3	3	1	1	2	2	3	8	0
D675T	1078.0	1351.0	3	3	1	1	2	2	3	1	0
D675T	1351.0	1442.0	3	3	1	1	2	2	3	1	0
D675T	1442.0	1535.0	3	3	1	1	2	2	3	1	0
D676T	0.0	278.0	3	3	1	1	2	1	2	1	0
D676T	278.0	370.0	3	3	1	1	2	1	2	1	0
D676T	370.0	466.0	3	3	1	1	2	1	2	1	0
D676T	473.0	593.0	3	3	1	1	2	1	2	1	0
D676T	593.0	665.0	3	3	1	1	2	1	2	1	0
D676T	665.0	733.0	3	3	1	1	2	1	2	1	0
D676T	733.0	810.0	3	3	1	1	2	1	2	1	0
D676T	817.0	966.0	3	3	1	1	2	1	2	1	0
D676T	973.0	1236.0	3	3	1	1	2	1	2	2	0
D676T	1243.0	1328.0	3	3	1	1	2	1	2	1	0
D676T	1328.0	1517.0	3	3	1	1	2	1	2	1	0
D677T	0.0	97.0	3	2	3	1	1	1	2	1	0
D677T	97.0	187.0	3	2	3	1	1	1	2	1	0
D677T	187.0	279.0	3	2	3	1	1	1	2	8	0
D677T	279.0	397.0	3	2	3	1	1	1	2	1	0
D677T	397.0	489.0	3	2	3	1	1	1	2	1	0
D677T	489.0	609.0	3	2	3	1	1	1	2	8	0
D677T	609.0	714.0	3	2	3	1	1	1	2	1	0
D677T	721.0	818.0	3	2	3	1	1	1	2	1	0
D677T	825.0	974.0	3	2	3	1	1	1	2	1	0
D677T	981.0	1047.0	3	2	3	1	1	1	2	8	0
D677T	1047.0	1166.0	3	2	3	1	1	1	2	8	0
D677T	1166.0	1265.0	3	2	3	1	1	1	2	8	0
D677T	1265.0	1392.0	3	2	3	1	1	1	2	1	0
D677T	1392.0	1504.0	3	2	3	1	1	1	2	8	0
D678T	0.0	89.0	3	1	3	1	2	1	1	2	0
D678T	89.0	304.0	3	1	3	1	2	1	1	2	0
D678T	304.0	396.0	3	1	3	1	2	1	1	2	0
D678T	396.0	509.0	3	1	3	1	2	1	1	1	0
D678T	509.0	789.0	3	1	3	1	2	1	1	2	0
D678T	789.0	1018.0	3	1	3	1	2	1	1	1	0
D678T	1018.0	1109.0	3	1	3	1	2	1	1	8	0
D679T	0.0	235.0	3	3	3	1	1	2	3	1	0
D679T	235.0	630.0	3	3	3	2	1	2	3	1	0
D680T	0.0	84.0	3	2	1	1	2	2	2	2	0
D680T	84.0	161.0	3	2	1	1	2	2	2	1	0
D680T	161.0	252.0	3	2	1	1	2	2	2	2	0
D680T	252.0	345.0	3	2	1	1	2	2	2	2	0
D680T	345.0	442.0	3	2	1	1	2	2	2	1	0
D680T	442.0	524.0	3	2	1	1	2	2	2	1	0
D680T	524.0	614.0	3	2	1	1	2	2	2	1	0
D680T	614.0	727.0	3	2	1	1	2	2	2	8	0
D680T	727.0	798.0	3	2	1	1	2	2	2	1	0
D680T	798.0	902.0	3	2	1	1	2	2	2	1	0
D680T	909.0	995.0	3	2	1	1	2	2	2	2	0
D681T	0.0	90.0	3	3	3	1	1	1	2	1	0
D681T	97.0	168.0	3	3	3	1	1	1	2	1	0
D681T	168.0	286.0	3	3	3	2	1	1	2	2	0
D681T	286.0	375.0	3	3	3	1	1	1	2	1	0
D681T	375.0	466.0	3	3	3	1	1	1	2	1	0
D681T	466.0	540.0	3	3	3	1	1	1	2	1	0
D681T	540.0	634.0	3	3	3	1	1	1	2	1	0
D681T	641.0	726.0	3	3	3	1	1	1	2	2	0
D681T	726.0	865.0	3	3	3	1	1	1	2	1	0
D681T	872.0	958.0	3	3	3	1	1	1	2	1	0
D681T	958.0	1159.0	3	3	3	1	1	1	2	1	0
D681T	1159.0	1244.0	3	3	3	1	1	1	2	1	0
D681T	1244.0	1335.0	3	3	3	1	1	1	2	1	0
D681T	1335.0	1427.0	3	3	3	1	1	1	2	1	0
D681T	1427.0	1551.0	3	3	3	1	1	1	2	1	0
D682T	0.0	72.0	3	3	3	1	1	1	2	2	0
D682T	79.0	161.0	3	3	3	1	1	1	2	1	0
D682T	168.0	280.0	3	3	3	1	1	1	2	1	0
D682T	287.0	370.0	3	3	3	1	1	1	2	1	0
D682T	377.0	446.0	3	3	3	1	1	1	2	1	0
D682T	446.0	540.0	3	3	3	1	1	1	2	1	0
D682T	540.0	635.0	3	3	3	1	1	1	2	8	0
D682T	635.0	713.0	3	3	3	1	1	1	2	1	0
D682T	720.0	805.0	3	3	3	1	1	1	2	1	0
D682T	805.0	909.0	3	3	3	2	1	1	2	1	0
D682T	916.0	989.0	3	3	3	2	1	1	2	1	0
D682T	989.0	1090.0	3	3	3	2	1	1	2	1	0
D682T	1097.0	1357.0	3	3	3	1	1	1	2	1	0
D682T	1364.0	1451.0	3	3	3	2	1	1	2	1	0
D682T	1458.0	1552.0	3	3	3	1	1	1	2	1	0
D683T	0.0	85.0	3	9	1	1	2	2	3	2	0
D683T	92.0	212.0	3	9	1	1	2	2	3	8	0
D684T	0.0	64.0	3	3	1	1	2	2	2	2	0
D684T	64.0	555.0	3	3	1	1	2	2	2	1	0
D684T	555.0	715.0	3	3	1	1	2	2	2	2	0
D684T	722.0	806.0	3	3	1	1	2	2	2	2	0
D684T	806.0	909.0	3	3	1	1	2	2	2	2	0
D684T	909.0	982.0	3	3	1	1	2	2	2	2	0
D684T	982.0	1119.0	3	3	1	1	2	2	2	2	0
D684T	1126.0	1190.0	3	3	1	1	2	2	2	2	0
D684T	1190.0	1451.0	3	3	1	1	2	2	2	2	0
D684T	1451.0	1527.0	3	3	1	1	2	2	2	2	0
D685T	0.0	163.0	3	2	1	1	2	2	2	1	0
D687T	0.0	123.0	3	1	1	1	2	1	2	1	0
D688T	0.0	91.0	3	1	3	1	2	2	3	1	0
D688T	91.0	181.0	3	1	3	1	2	2	3	1	0
D688T	181.0	264.0	3	1	3	1	2	2	3	1	0
D688T	264.0	375.0	3	1	3	1	2	2	3	1	0
D688T	375.0	544.0	3	1	3	1	2	2	3	1	0
D688T	551.0	656.0	3	1	3	1	2	2	3	1	0
D688T	656.0	755.0	3	1	3	1	2	2	3	1	0
D688T	762.0	916.0	3	1	3	1	2	2	3	1	0
D688T	916.0	1043.0	3	1	3	1	2	2	3	1	0
D688T	1043.0	1119.0	3	1	3	1	2	2	3	1	0
D688T	1119.0	1223.0	3	1	3	1	2	2	3	1	0
D688T	1223.0	1349.0	3	1	3	1	2	2	3	1	0
D688T	1349.0	1439.0	3	1	3	1	2	2	3	1	0
D688T	1439.0	1524.0	3	1	3	1	2	2	3	1	0
D689T	0.0	223.0	3	1	3	1	2	2	2	1	0
D689T	230.0	390.0	3	1	3	2	2	2	2	1	0
D689T	390.0	557.0	2	1	3	1	2	2	2	9	0
D689T	557.0	654.0	2	1	3	1	2	2	2	8	0
D689T	654.0	746.0	2	1	3	1	2	2	2	8	0
D689T	746.0	829.0	2	1	3	1	2	2	2	8	0
D689T	829.0	941.0	2	1	3	1	2	2	2	8	0
D689T	941.0	1026.0	2	1	3	1	2	2	2	8	0
D689T	1026.0	1132.0	2	1	3	1	2	2	2	1	0
D689T	1139.0	1265.0	2	1	3	2	2	2	2	1	0
D689T	1265.0	1446.0	2	1	3	1	2	2	2	8	0
D693T	0.0	514.0	3	1	2	2	1	2	3	2	0
D693T	521.0	605.0	3	1	2	2	1	2	3	2	0
D693T	605.0	702.0	3	1	2	2	1	2	3	1	0
D693T	709.0	816.0	3	1	2	1	1	2	3	2	0
D693T	823.0	910.0	3	1	2	2	1	2	3	1	0
D694T	0.0	141.0	3	3	1	1	2	1	2	1	0
D695T	0.0	597.0	3	3	1	1	2	2	2	2	0
D696T	0.0	89.0	3	1	3	1	2	1	1	1	0
D701T	0.0	377.0	3	1	2	1	2	1	1	1	0
D702T	0.0	95.0	3	1	1	1	2	1	2	2	0
D702T	102.0	187.0	3	1	1	1	2	1	2	1	0
D703T	0.0	69.0	3	9	1	1	2	1	1	1	0
D704T	0.0	91.0	3	3	1	1	2	2	3	2	0
D704T	91.0	219.0	3	3	1	1	2	2	3	1	0
D704T	219.0	988.0	3	3	1	1	2	2	3	2	0
D707T	0.0	108.0	3	2	1	1	2	2	3	1	0
D707T	108.0	206.0	3	2	1	1	2	2	3	1	0
D707T	206.0	297.0	3	2	1	1	2	2	3	1	0
D708T	0.0	97.0	3	2	3	1	2	2	1	2	0
D708T	97.0	190.0	3	2	3	1	2	2	1	1	0
D708T	190.0	280.0	3	2	3	1	2	2	1	2	0
D708T	280.0	371.0	3	2	3	1	2	2	1	1	0
D708T	371.0	462.0	3	2	3	1	2	2	1	1	0
D708T	462.0	555.0	3	2	3	1	2	2	1	1	0
D708T	555.0	656.0	3	2	3	1	2	2	1	1	0
D708T	656.0	740.0	3	2	3	1	2	2	1	2	0
D708T	740.0	838.0	3	2	3	1	2	2	1	1	0
D708T	838.0	932.0	3	2	3	1	2	2	1	1	0
D708T	932.0	1027.0	3	2	3	1	2	2	1	2	0
D708T	1027.0	1146.0	3	2	3	1	2	2	1	1	0
D709T	0.0	82.0	3	3	2	1	2	2	3	1	0
D709T	82.0	167.0	3	3	2	1	2	2	3	1	0
D709T	174.0	258.0	3	3	2	1	2	2	3	1	0
D709T	258.0	337.0	3	3	2	1	2	2	3	1	0
D709T	337.0	428.0	3	3	2	1	2	2	3	1	0
D709T	428.0	519.0	3	3	2	1	2	2	3	1	0
D709T	519.0	614.0	3	3	2	1	2	2	3	1	0
D709T	614.0	706.0	3	3	2	1	2	2	3	1	0
D711T	0.0	89.0	3	2	2	1	2	2	3	1	0
D711T	96.0	206.0	3	2	2	1	2	2	3	1	0
D711T	213.0	306.0	3	2	2	1	2	2	3	1	0
D712T	0.0	88.0	3	2	2	2	1	1	1	2	0
D712T	88.0	179.0	3	2	2	1	1	1	1	2	0
D712T	179.0	270.0	3	2	2	2	1	1	1	1	0
D712T	277.0	512.0	3	2	2	2	1	1	1	2	0
D712T	512.0	612.0	3	2	2	2	1	1	1	2	0
D712T	612.0	787.0	3	2	2	2	1	1	1	1	0
D712T	794.0	879.0	3	2	2	1	1	1	1	2	0
D712T	879.0	974.0	3	2	2	1	1	1	1	1	0
D712T	981.0	1122.0	3	2	2	1	1	1	1	2	0
D714T	0.0	91.0	3	3	2	1	1	1	2	1	0
D714T	98.0	175.0	3	3	2	1	1	1	2	1	0
D714T	175.0	293.0	3	3	2	1	1	1	2	1	0
D714T	293.0	379.0	3	3	2	1	1	1	2	1	0
D714T	379.0	485.0	3	3	2	1	1	1	2	1	0
D714T	485.0	645.0	3	3	2	1	1	1	2	1	0
D714T	645.0	771.0	3	3	2	1	1	1	2	1	0
D714T	771.0	891.0	3	3	2	1	1	1	2	1	0
D715T	0.0	84.0	3	3	3	1	1	2	3	1	0
D715T	84.0	169.0	3	3	3	1	1	2	3	1	0
D715T	176.0	258.0	3	3	3	1	1	2	3	1	0
D715T	258.0	350.0	3	3	3	1	1	2	3	1	0
D715T	357.0	441.0	3	3	3	2	1	2	3	1	0
D715T	448.0	532.0	3	3	3	1	1	2	3	1	0
D715T	532.0	629.0	3	3	3	1	1	2	3	1	0
D715T	629.0	722.0	3	3	3	1	1	2	3	1	0
D715T	722.0	819.0	3	3	3	1	1	2	3	8	0
D715T	819.0	918.0	3	3	3	1	1	2	3	1	0
D716T	0.0	84.0	3	3	3	1	1	2	2	1	0
D716T	84.0	205.0	3	3	3	1	1	2	2	1	0
D716T	212.0	302.0	3	3	3	1	1	2	2	1	0
D716T	302.0	394.0	3	3	3	1	1	2	2	1	0
D716T	394.0	526.0	3	3	3	1	1	2	2	1	0
D716T	526.0	603.0	3	3	3	1	1	2	2	1	0
D716T	603.0	799.0	3	3	3	1	1	2	2	1	0
D717T	0.0	90.0	3	1	3	1	1	1	2	1	0
D717T	90.0	188.0	3	1	3	1	1	1	2	1	0
D717T	188.0	287.0	3	1	3	1	1	1	2	1	0
D717T	287.0	379.0	3	1	3	1	1	1	2	1	0
D717T	379.0	475.0	3	1	3	1	1	1	2	1	0
D717T	475.0	555.0	3	1	3	1	1	1	2	1	0
D717T	555.0	628.0	3	1	3	1	1	1	2	1	0
D717T	628.0	707.0	3	1	3	1	1	1	2	1	0
D717T	707.0	782.0	3	1	3	1	1	1	2	1	0
D717T	782.0	863.0	3	1	3	1	1	1	2	1	0
D717T	863.0	960.0	3	1	3	1	1	1	2	8	0
D717T	960.0	1076.0	3	1	3	1	1	1	2	1	0
D717T	1083.0	1154.0	3	1	3	1	1	1	2	8	0
D717T	1154.0	1224.0	3	1	3	1	1	1	2	1	0
D717T	1224.0	1335.0	3	1	3	1	1	1	2	8	0
D717T	1335.0	1470.0	3	1	3	1	1	1	2	8	0
D718T	0.0	83.0	3	9	2	1	2	1	2	1	0
D718T	83.0	238.0	3	9	2	1	2	1	2	1	0
D719T	0.0	92.0	3	3	2	1	2	2	3	2	0
D719T	92.0	195.0	3	3	2	1	2	2	3	2	0
D719T	195.0	287.0	3	3	2	1	2	2	3	2	0
D719T	287.0	377.0	3	3	2	1	2	2	3	2	0
D719T	377.0	469.0	3	3	2	1	2	2	3	1	0
D719T	476.0	599.0	3	3	2	1	2	2	3	2	0
D719T	599.0	720.0	3	3	2	1	2	2	3	2	0
D719T	720.0	886.0	3	3	2	1	2	2	3	1	0
D719T	886.0	966.0	3	3	2	1	2	2	3	2	0
D719T	966.0	1082.0	3	3	2	1	2	2	3	2	0
D719T	1082.0	1168.0	3	3	2	1	2	2	3	2	0
D719T	1175.0	1317.0	3	3	2	1	2	2	3	1	0
D719T	1317.0	1393.0	3	3	2	1	2	2	3	2	0
D720T	0.0	109.0	3	3	3	2	2	1	2	1	0
D720T	116.0	390.0	3	3	3	1	2	1	2	1	0
D721T	0.0	81.0	3	3	2	1	1	2	2	1	0
D721T	81.0	175.0	3	3	2	1	1	2	2	1	0
D721T	182.0	268.0	3	3	2	1	1	2	2	1	0
D721T	268.0	368.0	3	3	2	1	1	2	2	1	0
D721T	368.0	462.0	3	3	2	1	1	2	2	1	0
D721T	469.0	532.0	3	3	2	1	1	2	2	1	0
D721T	532.0	623.0	3	3	2	1	1	2	2	1	0
D721T	623.0	703.0	3	3	2	1	1	2	2	1	0
D721T	710.0	798.0	3	3	2	1	1	2	2	1	0
D721T	798.0	897.0	3	3	2	1	1	2	2	1	0
D721T	897.0	987.0	3	3	2	1	1	2	2	1	0
D721T	987.0	1086.0	3	3	2	1	1	2	2	1	0
D721T	1093.0	1177.0	3	3	2	1	1	2	2	1	0
D721T	1177.0	1269.0	3	3	2	1	1	2	2	1	0
D721T	1276.0	1365.0	3	3	2	1	1	2	2	1	0
D721T	1372.0	1452.0	3	3	2	1	1	2	2	1	0
D722T	0.0	88.0	3	3	3	1	1	2	3	2	0
D722T	88.0	164.0	3	3	3	1	1	2	3	1	0
D722T	164.0	247.0	3	3	3	1	1	2	3	1	0
D722T	247.0	344.0	3	3	3	1	1	2	3	1	0
D722T	344.0	434.0	3	3	3	1	1	2	3	1	0
D722T	434.0	519.0	3	3	3	1	1	2	3	1	0
D722T	519.0	610.0	3	3	3	1	1	2	3	1	0
D722T	610.0	700.0	3	3	3	1	1	2	3	2	0
D722T	700.0	793.0	3	3	3	1	1	2	3	1	0
D722T	793.0	882.0	3	3	3	1	1	2	3	1	0
D722T	882.0	994.0	3	3	3	1	1	2	3	1	0
D722T	994.0	1081.0	3	3	3	1	1	2	3	1	0
D722T	1081.0	1167.0	3	3	3	1	1	2	3	1	0
D722T	1167.0	1242.0	3	3	3	1	1	2	3	1	0
D722T	1242.0	1324.0	3	3	3	1	1	2	3	1	0
D722T	1324.0	1415.0	3	3	3	1	1	2	3	1	0
D723T	0.0	80.0	3	3	3	1	2	1	2	1	0
D723T	80.0	699.0	3	3	3	1	2	1	2	8	0
D724T	0.0	171.0	3	1	3	1	2	2	2	1	0
D725T	0.0	559.0	3	3	2	1	1	2	2	1	0
D725T	559.0	643.0	3	3	2	1	1	2	2	2	0
D725T	650.0	769.0	3	3	2	1	1	2	2	2	0
D726T	0.0	398.0	3	3	3	1	1	1	2	2	0
D726T	405.0	510.0	3	3	3	1	1	1	2	1	0
D726T	510.0	1331.0	3	3	3	1	1	1	2	2	0
D726T	1338.0	1482.0	3	3	3	1	1	1	2	1	0
D727T	0.0	86.0	3	3	3	1	2	1	2	2	0
D727T	86.0	166.0	3	3	3	1	2	1	2	2	0
D727T	166.0	798.0	3	3	3	1	2	1	2	8	0
D728T	0.0	231.0	3	3	3	1	1	1	2	1	0
D728T	231.0	314.0	3	3	3	1	1	1	2	1	0
D730T	0.0	84.0	3	1	3	1	2	2	1	1	0
D730T	91.0	174.0	3	1	3	1	2	2	1	1	0
D730T	174.0	255.0	3	1	3	1	2	2	1	1	0
D731T	0.0	169.0	3	1	3	1	1	1	1	1	0
D731T	176.0	268.0	3	1	3	1	1	1	1	1	0
D732T	0.0	179.0	3	2	3	1	1	2	3	8	0
D732T	186.0	270.0	3	2	3	1	1	2	3	1	0
D733T	0.0	105.0	3	2	1	1	2	1	1	1	0
D733T	105.0	346.0	3	2	1	1	2	1	1	1	0
D733T	346.0	461.0	3	2	1	1	2	1	1	1	0
D734T	0.0	77.0	3	3	1	1	2	2	3	2	0
D734T	77.0	169.0	3	3	1	1	2	2	3	2	0
D734T	169.0	264.0	3	3	1	1	2	2	3	2	0
D734T	264.0	358.0	3	3	1	1	2	2	3	2	0
[truncated: 460 more rows]

## Sheet: data_file_Table_2_gono
unique	start0	stop0	groupe	duree_3cat	lieu	constante	benin	statmat	age_3cat	nbclidern2	gono
D001T	0.0	94.0	1	3	2	1	2	2	3	2	0
D001T	94.0	194.0	1	3	2	1	2	2	3	2	0
D001T	201.0	285.0	1	3	2	1	2	2	3	2	0
D001T	285.0	377.0	1	3	2	1	2	2	3	2	0
D001T	377.0	472.0	1	3	2	1	2	2	3	2	0
D001T	472.0	563.0	1	3	2	1	2	2	3	2	0
D001T	570.0	658.0	1	3	2	1	2	2	3	1	0
D001T	658.0	756.0	1	3	2	1	2	2	3	1	0
D001T	756.0	927.0	1	3	2	1	2	2	3	1	0
D001T	927.0	1083.0	1	3	2	1	2	2	3	1	0
D001T	1083.0	1187.0	1	3	2	1	2	2	3	2	0
D001T	1194.0	1280.0	1	3	2	1	2	2	3	2	0
D001T	1287.0	1391.0	1	3	2	1	2	2	3	1	0
D001T	1391.0	1473.0	1	3	2	1	2	2	3	2	0
D001T	1480.0	1586.0	1	3	2	1	2	2	3	2	0
D002T	0.0	98.0	1	3	2	1	1	2	3	2	0
D002T	98.0	218.0	1	3	2	1	1	2	3	1	0
D002T	218.0	309.0	1	3	2	1	1	2	3	2	0
D002T	309.0	393.0	1	3	2	1	1	2	3	2	0
D002T	393.0	468.0	1	3	2	1	1	2	3	2	0
D002T	468.0	554.0	1	3	2	1	1	2	3	2	0
D002T	554.0	658.0	1	3	2	1	1	2	3	2	0
D002T	658.0	743.0	1	3	2	1	1	2	3	2	0
D002T	743.0	838.0	1	3	2	1	1	2	3	2	0
D002T	845.0	937.0	1	3	2	1	1	2	3	2	0
D002T	937.0	1050.0	1	3	2	1	1	2	3	2	0
D002T	1050.0	1155.0	1	3	2	1	1	2	3	2	0
D002T	1155.0	1274.0	1	3	2	1	1	2	3	2	0
D002T	1274.0	1429.0	1	3	2	1	1	2	3	2	0
D002T	1429.0	1527.0	1	3	2	1	1	2	3	2	0
D003T	0.0	98.0	1	3	1	1	2	1	3	2	0
D003T	98.0	236.0	1	3	1	1	2	1	3	1	0
D003T	236.0	328.0	1	3	1	1	2	1	3	2	0
D003T	328.0	410.0	1	3	1	1	2	1	3	2	0
D003T	410.0	508.0	1	3	1	1	2	1	3	2	1
D003T	508.0	511.0	1	3	1	1	2	1	3	2	0
D003T	511.0	606.0	1	3	1	1	2	1	3	2	0
D003T	613.0	718.0	1	3	1	1	2	1	3	2	0
D003T	725.0	810.0	1	3	1	1	2	1	3	2	0
D003T	810.0	895.0	1	3	1	1	2	1	3	1	0
D003T	895.0	1006.0	1	3	1	1	2	1	3	2	0
D003T	1006.0	1098.0	1	3	1	1	2	1	3	2	0
D003T	1098.0	1110.5	1	3	1	1	2	1	3	2	1
D003T	1110.5	1215.0	1	3	1	1	2	1	3	2	0
D003T	1222.0	1313.0	1	3	1	1	2	1	3	2	0
D003T	1313.0	1412.0	1	3	1	1	2	1	3	2	0
D003T	1412.0	1523.0	1	3	1	1	2	1	3	2	0
D003T	1523.0	1609.0	1	3	1	1	2	1	3	2	0
D004T	0.0	98.0	1	3	1	1	2	2	3	2	0
D004T	98.0	183.0	1	3	1	1	2	2	3	2	0
D004T	183.0	274.0	1	3	1	1	2	2	3	2	0
D005T	0.0	95.0	1	2	2	1	2	2	3	2	0
D005T	95.0	187.0	1	2	2	1	2	2	3	2	0
D005T	194.0	283.0	1	2	2	1	2	2	3	2	0
D005T	283.0	385.0	1	2	2	1	2	2	3	2	0
D005T	385.0	454.0	1	2	2	1	2	2	3	2	0
D005T	454.0	570.0	1	2	2	1	2	2	3	2	0
D005T	570.0	677.0	1	2	2	2	2	2	3	8	0
D005T	677.0	762.0	1	2	2	1	2	2	3	1	0
D005T	762.0	838.0	1	2	2	1	2	2	3	2	0
D005T	838.0	944.0	1	2	2	1	2	2	3	2	0
D005T	944.0	1045.5	1	2	2	1	2	2	3	2	1
D005T	1045.5	1056.0	1	2	2	1	2	2	3	2	0
D005T	1056.0	1147.0	1	2	2	1	2	2	3	2	0
D005T	1154.0	1251.0	1	2	2	1	2	2	3	2	0
D005T	1251.0	1344.0	1	2	2	1	2	2	3	2	0
D005T	1344.0	1438.0	1	2	2	1	2	2	3	2	1
D005T	1438.0	1532.0	1	2	2	1	2	2	3	2	0
D005T	1539.0	1620.0	1	2	2	1	2	2	3	2	0
D006T	0.0	84.0	1	3	1	1	2	1	3	2	0
D006T	84.0	185.0	1	3	1	1	2	1	3	2	0
D007T	0.0	83.0	1	3	1	1	2	1	3	2	0
D007T	83.0	205.0	1	3	1	1	2	1	3	1	0
D007T	205.0	299.0	1	3	1	1	2	1	3	1	0
D007T	299.0	387.0	1	3	1	1	2	1	3	2	0
D007T	387.0	481.0	1	3	1	1	2	1	3	2	0
D007T	481.0	572.0	1	3	1	1	2	1	3	2	0
D007T	572.0	665.0	1	3	1	1	2	1	3	2	0
D007T	665.0	748.0	1	3	1	1	2	1	3	2	0
D007T	748.0	842.0	1	3	1	1	2	1	3	2	0
D007T	842.0	1000.0	1	3	1	1	2	1	3	2	0
D007T	1000.0	1070.0	1	3	1	1	2	1	3	2	0
D007T	1070.0	1161.0	1	3	1	1	2	1	3	2	0
D007T	1161.0	1265.0	1	3	1	1	2	1	3	1	0
D007T	1265.0	1363.0	1	3	1	1	2	1	3	1	0
D007T	1363.0	1455.0	1	3	1	1	2	1	3	1	0
D007T	1455.0	1546.0	1	3	1	1	2	1	3	1	0
D009T	0.0	94.0	1	3	1	1	2	1	2	1	0
D009T	94.0	213.0	1	3	1	1	2	1	2	1	0
D009T	213.0	304.0	1	3	1	1	2	1	2	2	0
D009T	304.0	395.0	1	3	1	1	2	1	2	2	0
D009T	395.0	489.0	1	3	1	1	2	1	2	2	0
D009T	496.0	578.0	1	3	1	1	2	1	2	2	0
D009T	578.0	669.0	1	3	1	1	2	1	2	1	0
D009T	669.0	759.0	1	3	1	1	2	1	2	8	0
D009T	766.0	1001.0	1	3	1	1	2	1	2	8	0
D009T	1001.0	1092.0	1	3	1	1	2	1	2	8	0
D009T	1099.0	1397.0	1	3	1	1	2	1	2	8	0
D009T	1397.0	1489.0	1	3	1	1	2	1	2	8	0
D009T	1489.0	1580.0	1	3	1	1	2	1	2	8	0
D010T	0.0	93.0	1	3	3	1	1	1	3	1	0
D010T	93.0	207.0	1	3	3	2	1	1	3	1	0
D010T	214.0	301.0	1	3	3	1	1	1	3	1	0
D010T	301.0	385.0	1	3	3	2	1	1	3	1	0
D010T	392.0	501.0	1	3	3	1	1	1	3	1	0
D010T	501.0	588.0	1	3	3	2	1	1	3	1	0
D010T	588.0	687.0	1	3	3	2	1	1	3	1	0
D010T	687.0	777.0	1	3	3	2	1	1	3	1	0
D010T	777.0	905.0	1	3	3	2	1	1	3	1	0
D010T	905.0	1008.0	1	3	3	1	1	1	3	1	0
D010T	1008.0	1099.0	1	3	3	2	1	1	3	8	0
D010T	1099.0	1192.0	1	3	3	1	1	1	3	1	0
D010T	1192.0	1291.0	1	3	3	1	1	1	3	1	0
D010T	1291.0	1383.0	1	3	3	1	1	1	3	1	0
D010T	1383.0	1480.0	1	3	3	2	1	1	3	1	0
D011T	0.0	84.0	1	3	1	1	2	1	3	2	0
D011T	84.0	178.0	1	3	1	1	2	1	3	2	0
D011T	178.0	269.0	1	3	1	1	2	1	3	2	0
D011T	269.0	360.0	1	3	1	1	2	1	3	2	0
D011T	360.0	465.0	1	3	1	1	2	1	3	1	0
D011T	465.0	568.0	1	3	1	1	2	1	3	2	0
D011T	568.0	653.0	1	3	1	1	2	1	3	2	0
D011T	653.0	772.0	1	3	1	1	2	1	3	2	0
D011T	772.0	883.0	1	3	1	1	2	1	3	1	0
D011T	883.0	1004.0	1	3	1	1	2	1	3	2	0
D011T	1004.0	1093.0	1	3	1	1	2	1	3	2	0
D011T	1093.0	1191.0	1	3	1	1	2	1	3	2	0
D011T	1191.0	1287.0	1	3	1	1	2	1	3	2	0
D012T	0.0	101.0	1	3	1	1	2	1	3	2	0
D012T	101.0	178.0	1	3	1	1	2	1	3	9	0
D013T	0.0	105.0	1	3	1	1	1	1	3	2	0
D013T	105.0	213.0	1	3	1	1	1	1	3	2	0
D013T	213.0	293.0	1	3	1	1	1	1	3	2	0
D013T	293.0	374.0	1	3	1	1	1	1	3	2	0
D013T	374.0	465.0	1	3	1	1	1	1	3	2	0
D013T	465.0	545.0	1	3	1	1	1	1	3	2	0
D013T	545.0	633.0	1	3	1	1	1	1	3	2	0
D013T	633.0	736.0	1	3	1	1	1	1	3	2	0
D013T	736.0	835.0	1	3	1	1	1	1	3	2	0
D013T	835.0	938.0	1	3	1	1	1	1	3	2	0
D013T	938.0	1032.0	1	3	1	1	1	1	3	2	0
D013T	1032.0	1148.0	1	3	1	1	1	1	3	2	0
D013T	1155.0	1240.0	1	3	1	1	1	1	3	2	0
D013T	1240.0	1333.0	1	3	1	1	1	1	3	2	0
D013T	1333.0	1431.0	1	3	1	1	1	1	3	1	0
D013T	1431.0	1543.0	1	3	1	1	1	1	3	1	0
D014T	0.0	89.0	1	2	2	1	1	2	3	1	0
D014T	96.0	180.0	1	2	2	1	1	2	3	1	0
D014T	180.0	270.0	1	2	2	9	1	2	3	9	0
D014T	270.0	357.0	1	2	2	1	1	2	3	1	0
D014T	357.0	453.0	1	2	2	1	1	2	3	1	0
D014T	460.0	543.0	1	2	2	1	1	2	3	2	0
D014T	543.0	637.0	1	2	2	1	1	2	3	1	0
D014T	637.0	729.0	1	2	2	1	1	2	3	1	0
D014T	736.0	818.0	1	2	2	1	1	2	3	2	0
D014T	825.0	918.0	1	2	2	1	1	2	3	2	0
D014T	918.0	992.0	1	2	2	1	1	2	3	1	0
D014T	999.0	1068.0	1	2	2	1	1	2	3	1	0
D014T	1068.0	1159.0	1	2	2	1	1	2	3	2	0
D014T	1166.0	1258.0	1	2	2	1	1	2	3	2	0
D014T	1258.0	1352.0	1	2	2	1	1	2	3	2	0
D014T	1352.0	1446.0	1	2	2	1	1	2	3	1	0
D014T	1446.0	1537.0	1	2	2	1	1	2	3	1	0
D015T	0.0	89.0	1	3	2	1	2	2	3	2	0
D015T	89.0	180.0	1	3	2	1	2	2	3	2	0
D015T	187.0	271.0	1	3	2	1	2	2	3	2	0
D015T	271.0	357.0	1	3	2	1	2	2	3	2	0
D015T	357.0	453.0	1	3	2	1	2	2	3	1	0
D015T	460.0	543.0	1	3	2	1	2	2	3	2	0
D015T	543.0	637.0	1	3	2	1	2	2	3	1	0
D015T	637.0	728.0	1	3	2	1	2	2	3	2	0
D015T	728.0	816.0	1	3	2	1	2	2	3	2	0
D015T	816.0	909.0	1	3	2	1	2	2	3	2	0
D015T	916.0	984.0	1	3	2	1	2	2	3	1	0
D015T	991.0	1062.0	1	3	2	1	2	2	3	1	0
D015T	1062.0	1148.0	1	3	2	1	2	2	3	2	0
D015T	1148.0	1257.0	1	3	2	1	2	2	3	2	0
D015T	1257.0	1348.0	1	3	2	1	2	2	3	2	0
D015T	1348.0	1469.0	1	3	2	1	2	2	3	2	0
D015T	1476.0	1589.0	1	3	2	1	2	2	3	2	0
D016T	0.0	94.0	1	3	1	1	2	1	3	1	0
D016T	94.0	185.0	1	3	1	1	2	1	3	2	0
D016T	185.0	274.0	1	3	1	1	2	1	3	2	0
D016T	274.0	353.0	1	3	1	1	2	1	3	1	0
D017T	0.0	86.0	1	3	1	1	2	2	3	2	0
D017T	86.0	170.0	1	3	1	1	2	2	3	2	0
D017T	170.0	279.0	1	3	1	1	2	2	3	2	0
D017T	279.0	374.0	1	3	1	1	2	2	3	2	0
D017T	374.0	560.0	1	3	1	1	2	2	3	2	0
D018T	0.0	92.0	1	3	1	1	2	2	3	2	0
D018T	99.0	187.0	1	3	1	1	2	2	3	2	0
D018T	187.0	269.0	1	3	1	1	2	2	3	2	1
D018T	269.0	273.0	1	3	1	1	2	2	3	2	0
D018T	273.0	351.0	1	3	1	1	2	2	3	1	0
D018T	358.0	440.0	1	3	1	1	2	2	3	1	0
D018T	447.0	517.0	1	3	1	1	2	2	3	2	0
D018T	524.0	608.0	1	3	1	2	2	2	3	2	0
D018T	608.0	685.0	1	3	1	1	2	2	3	1	0
D018T	685.0	769.0	1	3	1	1	2	2	3	2	0
D018T	769.0	858.0	1	3	1	1	2	2	3	2	0
D018T	858.0	957.0	1	3	1	1	2	2	3	2	0
D018T	957.0	1041.0	1	3	1	1	2	2	3	2	0
D018T	1041.0	1168.0	1	3	1	1	2	2	3	2	0
D018T	1168.0	1267.0	1	3	1	1	2	2	3	2	0
D018T	1267.0	1357.0	1	3	1	1	2	2	3	2	0
D018T	1357.0	1476.0	1	3	1	1	2	2	3	1	0
D018T	1476.0	1603.0	1	3	1	1	2	2	3	1	0
D019T	0.0	92.0	1	3	1	1	2	2	3	2	0
D019T	92.0	185.0	1	3	1	1	2	2	3	2	0
D019T	185.0	274.0	1	3	1	1	2	2	3	2	1
D019T	274.0	276.0	1	3	1	1	2	2	3	2	0
D019T	276.0	363.0	1	3	1	1	2	2	3	2	0
D019T	370.0	455.0	1	3	1	1	2	2	3	1	0
D019T	462.0	545.0	1	3	1	1	2	2	3	2	0
D019T	545.0	637.0	1	3	1	1	2	2	3	2	1
D019T	637.0	729.0	1	3	1	1	2	2	3	1	0
D019T	736.0	829.0	1	3	1	1	2	2	3	2	0
D019T	829.0	923.0	1	3	1	1	2	2	3	1	0
D019T	923.0	1015.0	1	3	1	1	2	2	3	1	0
D020T	0.0	94.0	1	3	1	1	2	2	3	2	0
D020T	94.0	182.0	1	3	1	1	2	2	3	2	0
D020T	182.0	280.0	1	3	1	1	2	2	3	2	0
D020T	280.0	431.0	1	3	1	1	2	2	3	2	0
D020T	431.0	529.0	1	3	1	1	2	2	3	2	0
D020T	529.0	602.0	1	3	1	1	2	2	3	2	0
D020T	602.0	692.0	1	3	1	1	2	2	3	2	0
D020T	692.0	819.0	1	3	1	1	2	2	3	2	0
D020T	819.0	924.0	1	3	1	1	2	2	3	2	0
D020T	924.0	1029.0	1	3	1	1	2	2	3	2	0
D020T	1029.0	1176.0	1	3	1	1	2	2	3	2	0
D020T	1176.0	1442.0	1	3	1	1	2	2	3	1	0
D021T	0.0	96.0	1	2	1	1	2	2	3	1	0
D021T	96.0	217.0	1	2	1	1	2	2	3	2	0
D021T	217.0	304.0	1	2	1	1	2	2	3	2	0
D022T	0.0	78.0	1	3	1	1	2	2	2	2	0
D022T	85.0	176.0	1	3	1	1	2	2	2	1	0
D022T	176.0	262.0	1	3	1	1	2	2	2	2	0
D022T	262.0	378.0	1	3	1	1	2	2	2	2	0
D022T	385.0	819.0	1	3	1	1	2	2	2	8	0
D023T	0.0	92.0	1	3	2	2	2	2	3	1	0
D023T	99.0	182.0	1	3	2	9	2	2	3	1	0
D023T	182.0	282.0	1	3	2	1	2	2	3	1	0
D023T	282.0	371.0	1	3	2	2	2	2	3	1	0
D023T	371.0	462.0	1	3	2	1	2	2	3	8	0
D023T	462.0	548.0	1	3	2	1	2	2	3	1	0
D023T	548.0	647.0	1	3	2	1	2	2	3	1	0
D024T	0.0	90.0	1	3	1	2	2	2	3	2	0
D024T	90.0	189.0	1	3	1	2	2	2	3	2	0
D024T	189.0	285.0	1	3	1	2	2	2	3	2	0
D024T	285.0	368.0	1	3	1	2	2	2	3	2	0
D024T	368.0	460.0	1	3	1	2	2	2	3	1	0
D024T	460.0	551.0	1	3	1	2	2	2	3	2	0
D024T	551.0	650.0	1	3	1	2	2	2	3	2	0
D024T	650.0	746.0	1	3	1	1	2	2	3	2	0
D024T	746.0	843.0	1	3	1	2	2	2	3	1	0
D024T	843.0	942.0	1	3	1	2	2	2	3	2	0
D024T	942.0	1035.0	1	3	1	1	2	2	3	2	0
D024T	1035.0	1138.0	1	3	1	2	2	2	3	2	0
D024T	1138.0	1251.0	1	3	1	1	2	2	3	2	0
D024T	1251.0	1398.0	1	3	1	1	2	2	3	2	0
D024T	1398.0	1494.0	1	3	1	1	2	2	3	2	0
D024T	1494.0	1585.0	1	3	1	1	2	2	3	2	0
D025T	0.0	100.0	1	3	2	1	1	2	3	8	0
D025T	100.0	188.0	1	3	2	1	1	2	3	1	0
D025T	188.0	279.0	1	3	2	1	1	2	3	1	0
D025T	279.0	365.0	1	3	2	1	1	2	3	2	0
D025T	365.0	443.0	1	3	2	1	1	2	3	1	0
D025T	443.0	534.0	1	3	2	1	1	2	3	1	0
D025T	534.0	625.0	1	3	2	1	1	2	3	1	0
D025T	625.0	714.0	1	3	2	1	1	2	3	1	0
D025T	714.0	824.0	1	3	2	1	1	2	3	1	0
D025T	824.0	912.0	1	3	2	1	1	2	3	1	0
D025T	912.0	1015.0	1	3	2	1	1	2	3	1	0
D025T	1015.0	1125.0	1	3	2	1	1	2	3	1	0
D025T	1125.0	1260.0	1	3	2	1	1	2	3	1	0
D025T	1260.0	1352.0	1	3	2	1	1	2	3	8	0
D025T	1352.0	1447.0	1	3	2	1	1	2	3	1	0
D025T	1447.0	1524.0	1	3	2	1	1	2	3	1	0
D026T	0.0	234.0	1	3	3	1	2	2	2	1	0
D026T	241.0	374.0	1	3	3	1	2	2	2	1	0
D026T	374.0	475.0	1	3	3	1	2	2	2	1	0
D026T	475.0	566.0	1	3	3	9	2	2	2	8	0
D026T	566.0	657.0	1	3	3	1	2	2	2	8	0
D026T	657.0	748.0	1	3	3	2	2	2	2	8	0
D026T	748.0	839.0	1	3	3	1	2	2	2	8	0
D026T	839.0	915.0	1	3	3	1	2	2	2	8	0
D027T	0.0	92.0	1	2	2	1	2	1	2	1	0
D027T	92.0	173.0	1	2	2	1	2	1	2	1	0
D027T	180.0	260.0	1	2	2	1	2	1	2	1	0
D027T	260.0	355.0	1	2	2	1	2	1	2	1	0
D027T	362.0	442.0	1	2	2	1	2	1	2	1	0
D027T	442.0	510.0	1	2	2	1	2	1	2	1	0
D027T	510.0	603.0	1	2	2	1	2	1	2	1	0
D027T	603.0	694.0	1	2	2	1	2	1	2	1	0
D027T	694.0	770.0	1	2	2	1	2	1	2	1	0
D027T	770.0	862.0	1	2	2	1	2	1	2	8	0
D027T	862.0	946.0	1	2	2	1	2	1	2	8	0
D027T	946.0	1042.0	1	2	2	1	2	1	2	8	0
D027T	1049.0	1139.0	1	2	2	1	2	1	2	8	0
D027T	1146.0	1239.0	1	2	2	1	2	1	2	8	0
D027T	1239.0	1329.0	1	2	2	1	2	1	2	8	0
D027T	1329.0	1398.0	1	2	2	1	2	1	2	8	0
D027T	1398.0	1472.0	1	2	2	1	2	1	2	8	0
D027T	1472.0	1563.0	1	2	2	1	2	1	2	1	0
D029T	0.0	92.0	1	3	1	1	2	1	2	2	0
D029T	92.0	187.0	1	3	1	1	2	1	2	1	0
D029T	194.0	274.0	1	3	1	1	2	1	2	2	0
D029T	274.0	368.0	1	3	1	1	2	1	2	9	0
D029T	368.0	488.0	1	3	1	1	2	1	2	2	0
D030T	0.0	104.0	1	3	1	1	2	1	3	2	0
D030T	104.0	203.0	1	3	1	1	2	1	3	2	0
D030T	210.0	294.0	1	3	1	1	2	1	3	2	0
D030T	294.0	385.0	1	3	1	1	2	1	3	2	0
D030T	385.0	485.0	1	3	1	1	2	1	3	1	0
D030T	485.0	576.0	1	3	1	1	2	1	3	2	0
D030T	576.0	672.0	1	3	1	1	2	1	3	2	0
D030T	672.0	771.0	1	3	1	1	2	1	3	2	0
D030T	771.0	861.0	1	3	1	1	2	1	3	2	0
D030T	861.0	947.0	1	3	1	1	2	1	3	2	0
D030T	947.0	1039.0	1	3	1	1	2	1	3	2	0
D030T	1039.0	1130.0	1	3	1	1	2	1	3	2	0
D030T	1137.0	1224.0	1	3	1	1	2	1	3	2	0
D030T	1224.0	1315.0	1	3	1	1	2	1	3	2	0
D030T	1315.0	1402.0	1	3	1	1	2	1	3	2	0
D030T	1402.0	1499.0	1	3	1	1	2	1	3	2	0
D031T	0.0	90.0	1	3	2	2	2	1	2	1	0
D031T	90.0	167.0	1	3	2	1	2	1	2	1	0
D031T	167.0	531.0	1	3	2	2	2	1	2	1	0
D031T	531.0	1399.0	1	3	2	2	2	1	2	1	0
D032T	0.0	91.0	1	3	3	1	2	2	3	1	0
D032T	91.0	186.0	1	3	3	1	2	2	3	1	0
D032T	186.0	267.0	1	3	3	2	2	2	3	2	0
D032T	267.0	354.0	1	3	3	1	2	2	3	1	0
D032T	354.0	441.0	1	3	3	1	2	2	3	1	0
D032T	441.0	522.0	1	3	3	1	2	2	3	2	0
D032T	522.0	607.0	1	3	3	1	2	2	3	1	0
D032T	607.0	699.0	1	3	3	1	2	2	3	1	0
D032T	699.0	778.0	1	3	3	1	2	2	3	2	0
D032T	778.0	865.0	1	3	3	1	2	2	3	2	0
D032T	865.0	945.0	1	3	3	1	2	2	3	1	0
D032T	945.0	1034.0	1	3	3	1	2	2	3	1	0
D032T	1034.0	1134.0	1	3	3	1	2	2	3	2	0
D032T	1134.0	1244.0	1	3	3	1	2	2	3	1	0
D032T	1244.0	1357.0	1	3	3	1	2	2	3	8	0
D032T	1357.0	1436.0	1	3	3	1	2	2	3	8	0
D033T	0.0	90.0	1	3	3	9	1	2	3	8	0
D033T	90.0	150.0	1	3	3	1	1	2	3	1	1
D033T	150.0	209.0	1	3	3	1	1	2	3	1	0
D033T	209.0	300.0	1	3	3	1	1	2	3	1	0
D033T	307.0	391.0	1	3	3	2	1	2	3	1	0
D033T	398.0	475.0	1	3	3	1	1	2	3	1	0
D033T	475.0	594.0	1	3	3	1	1	2	3	8	0
D033T	594.0	664.0	1	3	3	9	1	2	3	8	0
D033T	664.0	748.0	1	3	3	2	1	2	3	8	0
D033T	748.0	790.0	1	3	3	1	1	2	3	8	1
D033T	790.0	832.0	1	3	3	1	1	2	3	8	0
D034T	0.0	70.0	1	9	1	1	2	2	3	2	0
D034T	70.0	181.0	1	9	1	1	2	2	3	1	0
D034T	188.0	286.0	1	9	1	1	2	2	3	2	0
D034T	286.0	380.0	1	9	1	1	2	2	3	2	0
D034T	387.0	478.0	1	9	1	1	2	2	3	2	0
D034T	478.0	559.0	1	9	1	1	2	2	3	2	0
D034T	559.0	666.0	1	9	1	1	2	2	3	2	0
D034T	673.0	766.0	1	9	1	1	2	2	3	2	0
D034T	766.0	857.0	1	9	1	1	2	2	3	2	0
D034T	857.0	955.0	1	9	1	1	2	2	3	2	0
D034T	955.0	1053.0	1	9	1	1	2	2	3	2	0
D034T	1053.0	1147.0	1	9	1	1	2	2	3	2	0
D034T	1147.0	1413.0	1	9	1	1	2	2	3	8	0
D035T	0.0	77.0	1	2	1	1	2	1	2	2	0
D035T	77.0	146.0	1	2	1	1	2	1	2	2	0
D035T	146.0	243.0	1	2	1	1	2	1	2	2	0
D035T	243.0	432.0	1	2	1	1	2	1	2	2	0
D035T	432.0	566.0	1	2	1	2	2	1	2	1	0
D036T	0.0	110.0	1	3	3	1	1	2	2	2	0
D036T	110.0	189.0	1	3	3	1	1	2	2	1	0
D036T	189.0	288.0	1	3	3	1	1	2	2	1	0
D036T	288.0	393.0	1	3	3	1	1	2	2	1	0
D036T	400.0	475.0	1	3	3	1	1	2	2	1	0
D036T	475.0	572.0	1	3	3	1	1	2	2	1	0
D036T	579.0	650.0	1	3	3	1	1	2	2	1	0
D036T	650.0	764.0	1	3	3	1	1	2	2	1	0
D036T	771.0	900.0	1	3	3	1	1	2	2	8	0
D036T	900.0	986.0	1	3	3	1	1	2	2	1	0
D036T	993.0	1161.0	1	3	3	1	1	2	2	1	0
D036T	1161.0	1246.0	1	3	3	1	1	2	2	8	0
D036T	1246.0	1251.5	1	3	3	1	1	2	2	1	1
D036T	1251.5	1342.0	1	3	3	1	1	2	2	1	0
D036T	1349.0	1434.0	1	3	3	1	1	2	2	1	0
D037T	0.0	87.0	1	3	2	9	1	1	3	8	0
D037T	87.0	181.0	1	3	2	1	1	1	3	2	0
D038T	0.0	72.0	1	3	3	1	1	2	2	1	0
D038T	72.0	164.0	1	3	3	1	1	2	2	1	0
D038T	164.0	283.0	1	3	3	1	1	2	2	1	0
D038T	290.0	374.0	1	3	3	1	1	2	2	2	0
D038T	374.0	463.0	1	3	3	1	1	2	2	1	0
D038T	463.0	540.0	1	3	3	1	1	2	2	1	0
D038T	540.0	645.0	1	3	3	1	1	2	2	1	0
D038T	645.0	736.0	1	3	3	1	1	2	2	1	0
D038T	736.0	827.0	1	3	3	1	1	2	2	1	0
D038T	827.0	983.0	1	3	3	1	1	2	2	8	0
D038T	990.0	1079.0	1	3	3	2	1	2	2	8	1
D038T	1079.0	1168.0	1	3	3	2	1	2	2	8	0
D040T	0.0	90.5	1	3	2	2	2	2	3	1	1
D040T	90.5	98.0	1	3	2	2	2	2	3	1	0
D040T	98.0	181.0	1	3	2	2	2	2	3	2	0
D040T	188.0	273.0	1	3	2	1	2	2	3	1	0
D040T	280.0	370.0	1	3	2	1	2	2	3	1	0
D040T	370.0	451.0	1	3	2	1	2	2	3	1	0
D040T	451.0	553.0	1	3	2	1	2	2	3	1	0
D040T	553.0	665.0	1	3	2	2	2	2	3	2	0
D040T	665.0	749.0	1	3	2	2	2	2	3	1	0
D040T	749.0	860.0	1	3	2	1	2	2	3	1	0
D040T	860.0	957.0	1	3	2	2	2	2	3	1	0
D040T	957.0	1061.0	1	3	2	1	2	2	3	2	0
D040T	1061.0	1190.0	1	3	2	1	2	2	3	2	0
D040T	1197.0	1271.0	1	3	2	1	2	2	3	1	0
D040T	1271.0	1296.5	1	3	2	1	2	2	3	1	1
D040T	1296.5	1396.0	1	3	2	1	2	2	3	1	0
D041T	0.0	90.0	1	3	2	1	1	2	3	1	0
D041T	90.0	181.0	1	3	2	1	1	2	3	1	0
D041T	181.0	272.0	1	3	2	1	1	2	3	1	0
D041T	272.0	356.0	1	3	2	1	1	2	3	1	0
D041T	356.0	439.0	1	3	2	1	1	2	3	1	0
D041T	439.0	540.0	1	3	2	1	1	2	3	1	0
D041T	540.0	634.0	1	3	2	1	1	2	3	2	0
D041T	634.0	711.0	1	3	2	1	1	2	3	2	0
D041T	711.0	817.0	1	3	2	1	1	2	3	1	0
D041T	817.0	827.5	1	3	2	1	1	2	3	2	1
D041T	827.5	944.0	1	3	2	1	1	2	3	2	0
D041T	951.0	1062.0	1	3	2	2	1	2	3	2	0
D041T	1062.0	1154.0	1	3	2	1	1	2	3	2	0
D041T	1154.0	1243.0	1	3	2	1	1	2	3	2	0
D041T	1243.0	1335.0	1	3	2	1	1	2	3	2	0
D041T	1335.0	1413.0	1	3	2	1	1	2	3	2	0
D043T	0.0	197.0	1	2	3	1	1	1	2	8	0
D044T	0.0	98.0	1	3	2	1	1	2	3	1	0
D044T	98.0	186.0	1	3	2	1	1	2	3	1	0
D044T	186.0	277.0	1	3	2	1	1	2	3	2	0
D044T	277.0	371.0	1	3	2	1	1	2	3	2	0
D044T	371.0	462.0	1	3	2	1	1	2	3	2	0
D044T	462.0	564.0	1	3	2	1	1	2	3	2	0
D044T	564.0	651.0	1	3	2	1	1	2	3	1	0
D044T	651.0	724.0	1	3	2	1	1	2	3	1	0
D044T	724.0	821.0	1	3	2	1	1	2	3	1	0
D044T	821.0	899.0	1	3	2	1	1	2	3	1	0
D044T	906.0	1003.0	1	3	2	1	1	2	3	1	0
D044T	1003.0	1088.0	1	3	2	1	1	2	3	1	0
D044T	1088.0	1207.0	1	3	2	1	1	2	3	1	0
D044T	1207.0	1319.0	1	3	2	1	1	2	3	8	0
D044T	1326.0	1415.0	1	3	2	1	1	2	3	2	0
D045T	0.0	84.0	1	2	3	1	2	1	2	9	0
D045T	84.0	175.0	1	2	3	1	2	1	2	1	0
D045T	175.0	279.0	1	2	3	1	2	1	2	1	0
D045T	279.0	361.0	1	2	3	1	2	1	2	1	0
D045T	361.0	459.0	1	2	3	1	2	1	2	1	0
D045T	459.0	545.0	1	2	3	1	2	1	2	8	0
D045T	545.0	633.0	1	2	3	2	2	1	2	8	0
D045T	633.0	717.0	1	2	3	1	2	1	2	8	0
D046T	0.0	84.0	1	9	1	1	1	2	3	2	0
D046T	84.0	171.0	1	9	1	1	1	2	3	2	0
D046T	171.0	263.0	1	9	1	1	1	2	3	1	0
D046T	263.0	354.0	1	9	1	1	1	2	3	2	0
D046T	354.0	447.0	1	9	1	1	1	2	3	1	0
D046T	447.0	552.0	1	9	1	1	1	2	3	1	0
D046T	552.0	643.0	1	9	1	1	1	2	3	1	0
D046T	643.0	734.0	1	9	1	1	1	2	3	8	0
D047T	0.0	93.0	1	1	2	1	2	2	3	1	0
D047T	93.0	168.0	1	1	2	1	2	2	3	1	0
D047T	168.0	259.0	1	1	2	1	2	2	3	2	0
D047T	259.0	349.0	1	1	2	1	2	2	3	1	0
D047T	349.0	441.0	1	1	2	1	2	2	3	1	0
D047T	441.0	532.0	1	1	2	1	2	2	3	1	0
D047T	532.0	623.0	1	1	2	1	2	2	3	1	0
D047T	623.0	714.0	1	1	2	1	2	2	3	1	0
D047T	714.0	806.0	1	1	2	1	2	2	3	1	0
D047T	806.0	906.0	1	1	2	1	2	2	3	1	0
D047T	906.0	990.0	1	1	2	1	2	2	3	1	0
D047T	990.0	1081.0	1	1	2	1	2	2	3	8	0
D047T	1081.0	1172.0	1	1	2	1	2	2	3	1	0
D047T	1172.0	1270.0	1	1	2	1	2	2	3	1	0
D047T	1270.0	1368.0	1	1	2	1	2	2	3	1	0
D048T	0.0	77.0	1	1	2	1	2	2	2	1	0
D048T	84.0	165.0	1	1	2	1	2	2	2	1	0
D048T	165.0	263.0	1	1	2	1	2	2	2	2	0
D048T	263.0	354.0	1	1	2	1	2	2	2	1	0
D048T	361.0	465.0	1	1	2	1	2	2	2	1	0
D048T	465.0	536.0	1	1	2	1	2	2	2	1	0
D048T	536.0	603.0	1	1	2	1	2	2	2	1	0
D048T	610.0	708.0	1	1	2	1	2	2	2	2	0
D048T	708.0	790.0	1	1	2	1	2	2	2	2	1
D048T	790.0	799.0	1	1	2	1	2	2	2	2	0
D048T	799.0	872.0	1	1	2	1	2	2	2	2	0
D048T	879.0	963.0	1	1	2	1	2	2	2	2	0
D048T	963.0	1057.0	1	1	2	1	2	2	2	1	0
D048T	1064.0	1164.0	1	1	2	1	2	2	2	2	0
D048T	1164.0	1255.0	1	1	2	1	2	2	2	2	0
D048T	1255.0	1334.0	1	1	2	1	2	2	2	2	0
D049T	0.0	91.0	1	2	2	1	2	2	3	1	0
D049T	91.0	178.0	1	2	2	1	2	2	3	2	0
D049T	178.0	296.0	1	2	2	1	2	2	3	1	0
D049T	296.0	501.0	1	2	2	1	2	2	3	1	0
D049T	508.0	589.0	1	2	2	1	2	2	3	1	0
D049T	589.0	666.0	1	2	2	1	2	2	3	2	0
D049T	666.0	749.0	1	2	2	1	2	2	3	1	0
D049T	756.0	854.0	1	2	2	1	2	2	3	1	0
D049T	854.0	934.0	1	2	2	1	2	2	3	1	0
D049T	934.0	1026.0	1	2	2	1	2	2	3	1	0
D049T	1026.0	1129.0	1	2	2	1	2	2	3	1	0
D049T	1136.0	1225.0	1	2	2	1	2	2	3	1	0
D049T	1225.0	1323.0	1	2	2	1	2	2	3	1	0
D050T	0.0	131.0	1	1	1	2	2	2	2	8	0
D051T	0.0	86.0	1	2	3	1	1	2	3	1	0
D051T	86.0	177.0	1	2	3	1	1	2	3	1	0
D051T	184.0	247.0	1	2	3	1	1	2	3	1	0
D051T	247.0	366.0	1	2	3	1	1	2	3	1	0
D051T	366.0	450.0	1	2	3	1	1	2	3	1	0
D051T	450.0	460.5	1	2	3	1	1	2	3	1	1
D051T	460.5	555.0	1	2	3	1	1	2	3	1	0
D051T	562.0	632.0	1	2	3	1	1	2	3	1	0
D051T	639.0	723.0	1	2	3	1	1	2	3	1	0
D051T	723.0	855.0	1	2	3	1	1	2	3	1	0
D051T	855.0	995.0	1	2	3	1	1	2	3	8	0
D051T	1002.0	1104.0	1	2	3	1	1	2	3	1	0
D051T	1104.0	1183.0	1	2	3	1	1	2	3	1	0
D051T	1183.0	1259.0	1	2	3	1	1	2	3	1	0
D052T	0.0	77.0	1	3	2	1	1	2	3	2	0
D052T	84.0	161.0	1	3	2	1	1	2	3	1	0
D052T	161.0	262.0	1	3	2	1	1	2	3	1	0
D052T	262.0	353.0	1	3	2	1	1	2	3	2	0
D052T	353.0	459.0	1	3	2	1	1	2	3	1	0
D052T	466.0	580.0	1	3	2	1	1	2	3	1	0
D052T	587.0	683.0	1	3	2	1	1	2	3	2	0
D052T	683.0	791.0	1	3	2	1	1	2	3	2	0
D053T	0.0	85.0	1	2	2	2	2	2	3	1	0
D053T	85.0	189.0	1	2	2	1	2	2	3	1	0
D053T	189.0	301.0	1	2	2	2	2	2	3	1	0
D053T	301.0	416.0	1	2	2	1	2	2	3	2	0
D053T	423.0	550.0	1	2	2	1	2	2	3	1	0
D053T	550.0	640.0	1	2	2	1	2	2	3	2	0
D053T	640.0	731.0	1	2	2	2	2	2	3	2	0
D053T	731.0	840.0	1	2	2	1	2	2	3	1	0
D053T	840.0	913.0	1	2	2	1	2	2	3	1	0
D053T	913.0	998.0	1	2	2	1	2	2	3	2	0
D053T	998.0	1092.0	1	2	2	1	2	2	3	1	0
D302T	0.0	101.0	2	3	1	1	2	1	3	2	0
D302T	101.0	186.0	2	3	1	1	2	1	3	2	0
D302T	186.0	291.0	2	3	1	1	2	1	3	1	0
D302T	291.0	445.0	2	3	1	1	2	1	3	2	0
D302T	445.0	536.0	2	3	1	1	2	1	3	2	0
D302T	536.0	648.0	2	3	1	1	2	1	3	1	0
D302T	648.0	753.0	2	3	1	1	2	1	3	2	0
D302T	753.0	858.0	2	3	1	1	2	1	3	2	0
D302T	858.0	991.0	2	3	1	1	2	1	3	2	0
D302T	991.0	1082.0	2	3	1	1	2	1	3	2	0
D302T	1082.0	1173.0	2	3	1	1	2	1	3	2	0
D303T	0.0	93.0	2	3	1	2	2	1	3	2	0
D303T	100.0	177.0	2	3	1	1	2	1	3	2	0
D303T	184.0	289.0	2	3	1	1	2	1	3	1	0
D303T	289.0	419.0	2	3	1	1	2	1	3	2	0
D303T	419.0	483.0	2	3	1	1	2	1	3	2	0
D303T	483.0	625.0	2	3	1	1	2	1	3	2	0
D303T	625.0	699.0	2	3	1	1	2	1	3	2	0
D304T	0.0	100.0	2	3	1	1	2	1	3	2	0
D304T	100.0	192.0	2	3	1	1	2	1	3	2	0
D304T	192.0	275.0	2	3	1	1	2	1	3	2	0
D304T	275.0	374.0	2	3	1	1	2	1	3	2	0
D304T	374.0	468.0	2	3	1	1	2	1	3	2	0
D304T	468.0	559.0	2	3	1	1	2	1	3	2	0
D304T	559.0	650.0	2	3	1	1	2	1	3	2	0
D304T	650.0	756.0	2	3	1	1	2	1	3	2	0
D304T	756.0	840.0	2	3	1	1	2	1	3	2	0
D305T	0.0	89.0	2	3	1	1	2	1	3	2	0
D305T	89.0	189.0	2	3	1	1	2	1	3	2	0
D305T	189.0	316.0	2	3	1	1	2	1	3	8	0
D305T	316.0	792.0	2	3	1	1	2	1	3	8	0
D305T	799.0	945.0	2	3	1	1	2	1	3	8	0
D306T	0.0	96.0	2	3	1	1	2	2	3	2	0
D306T	96.0	222.0	2	3	1	1	2	2	3	2	0
D306T	222.0	309.0	2	3	1	1	2	2	3	1	0
D306T	309.0	393.0	2	3	1	1	2	2	3	2	0
D306T	393.0	564.0	2	3	1	1	2	2	3	2	0
D306T	564.0	638.0	2	3	1	1	2	2	3	2	0
D306T	638.0	743.0	2	3	1	1	2	2	3	2	0
D306T	743.0	846.0	2	3	1	1	2	2	3	2	0
D306T	846.0	939.0	2	3	1	1	2	2	3	1	0
D306T	939.0	1056.0	2	3	1	1	2	2	3	8	0
D306T	1056.0	1142.0	2	3	1	1	2	2	3	1	0
D306T	1142.0	1229.0	2	3	1	1	2	2	3	1	0
D306T	1229.0	1336.0	2	3	1	1	2	2	3	2	0
D306T	1336.0	1432.0	1	3	1	1	2	2	3	2	0
D306T	1432.0	1569.0	1	3	1	1	2	2	3	8	0
D307T	0.0	93.0	2	3	1	1	2	1	3	1	0
D307T	93.0	184.0	2	3	1	1	2	1	3	1	0
D307T	184.0	275.0	2	3	1	1	2	1	3	2	0
D307T	275.0	380.0	2	3	1	1	2	1	3	2	0
D307T	380.0	469.0	2	3	1	2	2	1	3	2	1
D307T	469.0	558.0	2	3	1	2	2	1	3	2	0
D307T	565.0	646.0	2	3	1	1	2	1	3	2	0
D307T	646.0	735.0	2	3	1	1	2	1	3	1	0
D309T	0.0	93.0	2	3	1	1	2	2	3	2	0
D309T	100.0	184.0	2	3	1	1	2	2	3	1	0
D309T	191.0	282.0	2	3	1	1	2	2	3	2	0
D309T	289.0	380.0	2	3	1	1	2	2	3	2	0
D310T	0.0	86.0	2	3	1	1	2	1	3	2	0
D310T	86.0	205.0	2	3	1	1	2	1	3	2	0
D310T	205.0	338.0	2	3	1	1	2	1	3	1	0
D310T	345.0	932.0	2	3	1	1	2	1	3	1	0
D311T	0.0	77.0	2	3	1	9	2	2	3	8	0
D312T	0.0	91.0	2	3	1	1	2	1	3	2	0
D312T	91.0	182.0	2	3	1	1	2	1	3	1	0
D312T	182.0	259.0	2	3	1	1	2	1	3	2	0
D312T	259.0	351.0	2	3	1	1	2	1	3	2	0
D312T	351.0	414.0	2	3	1	1	2	1	3	1	0
D312T	414.0	502.0	2	3	1	1	2	1	3	1	0
D312T	502.0	593.0	2	3	1	1	2	1	3	1	0
D312T	593.0	683.0	2	3	1	1	2	1	3	2	0
D312T	683.0	756.0	2	3	1	1	2	1	3	1	0
D312T	763.0	854.0	2	3	1	1	2	1	3	1	0
D312T	854.0	929.0	2	3	1	1	2	1	3	1	0
D312T	929.0	1013.0	2	3	1	1	2	1	3	1	0
D312T	1013.0	1135.0	2	3	1	1	2	1	3	1	0
D312T	1135.0	1216.0	2	3	1	1	2	1	3	1	0
D312T	1216.0	1300.0	2	3	1	1	2	1	3	1	0
D312T	1300.0	1371.0	2	3	1	1	2	1	3	2	0
D312T	1371.0	1450.0	2	3	1	1	2	1	3	2	0
D313T	0.0	82.0	2	3	1	1	2	2	2	2	0
D313T	82.0	173.0	2	3	1	1	2	2	2	2	0
D313T	173.0	263.0	2	3	1	1	2	2	2	2	0
D313T	263.0	355.0	2	3	1	1	2	2	2	2	0
D313T	355.0	448.0	2	3	1	1	2	2	2	2	0
D313T	448.0	524.0	1	3	1	1	2	2	2	2	0
D313T	524.0	606.0	1	3	1	1	2	2	2	2	0
D313T	606.0	698.0	1	3	1	1	2	2	2	2	0
D313T	698.0	778.0	1	3	1	1	2	2	2	2	0
D314T	0.0	126.0	2	3	1	2	2	1	3	1	0
D314T	126.0	196.0	2	3	1	1	2	1	3	1	0
D314T	203.0	301.0	2	3	1	1	2	1	3	1	0
D314T	301.0	406.0	2	3	1	1	2	1	3	8	0
D314T	406.0	497.0	2	3	1	1	2	1	3	2	0
D314T	497.0	746.0	2	3	1	1	2	1	3	8	0
D314T	746.0	872.0	2	3	1	1	2	1	3	1	0
D314T	879.0	1019.0	2	3	1	1	2	1	3	8	0
D314T	1026.0	1133.0	1	3	1	1	2	1	3	1	0
D315T	0.0	108.0	2	3	1	1	2	1	3	1	0
D315T	108.0	200.0	2	3	1	1	2	1	3	1	0
D315T	207.0	336.0	2	3	1	1	2	1	3	8	0
D315T	336.0	473.0	2	3	1	1	2	1	3	1	0
D315T	480.0	578.0	2	3	1	1	2	1	3	1	0
D315T	578.0	669.0	2	3	1	1	2	1	3	1	0
D315T	669.0	770.0	2	3	1	1	2	1	3	1	0
D315T	777.0	966.0	2	3	1	1	2	1	3	8	0
D315T	966.0	1088.0	2	3	1	1	2	1	3	1	0
D315T	1088.0	1262.0	2	3	1	1	2	1	3	1	0
D315T	1269.0	1352.0	2	3	1	1	2	1	3	1	0
D315T	1359.0	1449.0	2	3	1	1	2	1	3	1	0
D316T	0.0	94.0	2	1	2	1	2	2	1	1	0
D316T	94.0	250.0	2	1	2	1	2	2	1	2	0
D316T	257.0	447.0	2	1	2	1	2	2	1	1	0
D316T	447.0	858.0	2	1	2	1	2	2	1	1	0
D317T	0.0	90.0	2	3	1	1	2	2	3	2	0
D317T	90.0	199.0	2	3	1	2	2	2	3	2	0
D317T	199.0	294.0	2	3	1	1	2	2	3	2	0
D317T	294.0	383.0	2	3	1	1	2	2	3	2	0
D317T	383.0	476.0	2	3	1	1	2	2	3	2	0
D317T	476.0	566.0	2	3	1	1	2	2	3	2	0
D317T	566.0	661.0	2	3	1	1	2	2	3	2	0
D317T	661.0	759.0	2	3	1	1	2	2	3	2	0
D317T	759.0	850.0	2	3	1	1	2	2	3	2	0
D317T	850.0	929.0	2	3	1	1	2	2	3	2	0
D317T	929.0	1011.0	1	3	1	1	2	2	3	2	0
D317T	1011.0	1106.0	1	3	1	1	2	2	3	2	0
D317T	1106.0	1179.0	1	3	1	1	2	2	3	2	0
D317T	1179.0	1281.0	1	3	1	1	2	2	3	2	0
D317T	1281.0	1377.0	1	3	1	1	2	2	3	2	0
D317T	1377.0	1474.0	1	3	1	1	2	2	3	2	0
D317T	1474.0	1568.0	1	3	1	1	2	2	3	2	0
D318T	0.0	91.0	2	3	1	1	2	2	3	2	0
D319T	0.0	94.0	2	3	1	1	2	2	3	2	0
D319T	94.0	211.0	2	3	1	1	2	2	3	2	0
D319T	218.0	303.0	2	3	1	1	2	2	3	2	0
D319T	303.0	395.0	2	3	1	1	2	2	3	2	0
D319T	395.0	486.0	2	3	1	1	2	2	3	2	0
D319T	486.0	581.0	2	3	1	1	2	2	3	2	0
D319T	581.0	674.0	2	3	1	1	2	2	3	2	0
D319T	674.0	785.0	2	3	1	1	2	2	3	2	0
D319T	785.0	869.0	2	3	1	1	2	2	3	2	0
D319T	869.0	942.0	2	3	1	1	2	2	3	2	0
D319T	942.0	1016.0	2	3	1	1	2	2	3	2	0
D321T	0.0	183.0	2	3	1	9	2	2	3	8	0
D321T	183.0	275.0	2	3	1	1	2	2	3	1	0
D321T	275.0	370.0	2	3	1	1	2	2	3	1	0
D321T	370.0	461.0	2	3	1	1	2	2	3	2	0
D321T	461.0	545.0	2	3	1	1	2	2	3	2	0
D321T	545.0	638.0	2	3	1	1	2	2	3	1	0
D321T	638.0	723.0	2	3	1	1	2	2	3	1	0
D321T	730.0	804.0	2	3	1	1	2	2	3	1	0
D321T	804.0	910.0	2	3	1	1	2	2	3	1	0
D321T	910.0	1031.0	2	3	1	1	2	2	3	1	0
D321T	1031.0	1144.0	1	3	1	1	2	2	3	2	0
D321T	1144.0	1312.0	1	3	1	1	2	2	3	2	0
D321T	1312.0	1406.0	1	3	1	1	2	2	3	1	0
D321T	1406.0	1474.5	1	3	1	1	2	2	3	1	1
D321T	1474.5	1543.0	1	3	1	1	2	2	3	1	0
D322T	0.0	98.0	2	1	3	1	1	2	2	2	0
D322T	105.0	189.0	2	1	3	1	1	2	2	1	0
D322T	189.0	283.0	2	1	3	1	1	2	2	2	0
D322T	290.0	364.0	2	1	3	1	1	2	2	2	0
D322T	371.0	664.0	2	1	3	1	1	2	2	2	0
D323T	0.0	92.0	2	3	2	1	2	2	3	2	0
D323T	92.0	182.0	2	3	2	1	2	2	3	1	0
D323T	189.0	278.0	2	3	2	1	2	2	3	1	0
D323T	278.0	364.0	2	3	2	1	2	2	3	1	0
D323T	364.0	454.0	2	3	2	1	2	2	3	1	0
D323T	454.0	545.0	2	3	2	1	2	2	3	1	0
D323T	545.0	637.0	2	3	2	1	2	2	3	1	0
D323T	637.0	733.0	2	3	2	1	2	2	3	1	0
D323T	740.0	817.0	2	3	2	1	2	2	3	8	0
D323T	817.0	910.0	2	3	2	1	2	2	3	1	0
D323T	910.0	1001.0	2	3	2	1	2	2	3	1	0
D323T	1008.0	1105.0	2	3	2	1	2	2	3	1	0
D323T	1112.0	1190.0	2	3	2	1	2	2	3	1	0
D323T	1197.0	1275.0	2	3	2	1	2	2	3	1	0
D323T	1275.0	1370.0	2	3	2	1	2	2	3	1	0
D323T	1370.0	1490.0	2	3	2	1	2	2	3	1	0
D323T	1497.0	1580.0	2	3	2	1	2	2	3	8	0
D324T	0.0	92.0	2	3	1	1	2	1	3	2	0
D324T	92.0	183.0	2	3	1	1	2	1	3	2	0
D324T	190.0	275.0	2	3	1	1	2	1	3	2	0
D324T	275.0	369.0	2	3	1	1	2	1	3	2	0
D324T	369.0	484.0	2	3	1	1	2	1	3	2	0
D324T	484.0	582.0	2	3	1	1	2	1	3	2	0
D324T	582.0	664.0	2	3	1	1	2	1	3	2	0
D324T	664.0	756.0	2	3	1	1	2	1	3	2	0
D324T	756.0	987.0	2	3	1	1	2	1	3	2	0
D325T	0.0	223.0	2	3	1	1	2	2	3	1	0
D325T	223.0	321.0	2	3	1	1	2	2	3	1	0
D325T	321.0	404.0	2	3	1	1	2	2	3	1	0
D326T	0.0	91.0	2	3	1	1	2	2	3	2	0
D326T	91.0	185.0	2	3	1	1	2	2	3	2	0
D326T	192.0	296.0	2	3	1	1	2	2	3	2	0
D326T	296.0	357.0	2	3	1	1	2	2	3	2	0
D326T	364.0	484.0	2	3	1	1	2	2	3	2	0
D327T	0.0	98.0	2	3	1	1	2	2	2	2	0
D327T	98.0	182.0	2	3	1	1	2	2	2	1	0
D328T	0.0	94.0	2	3	1	1	2	2	3	2	0
D328T	94.0	182.0	2	3	1	1	2	2	3	2	0
D328T	182.0	276.0	2	3	1	1	2	2	3	2	0
D328T	276.0	350.0	2	3	1	1	2	2	3	2	0
D328T	350.0	440.0	2	3	1	1	2	2	3	2	0
D328T	440.0	538.0	2	3	1	1	2	2	3	1	0
D328T	538.0	629.0	2	3	1	1	2	2	3	2	0
D328T	629.0	720.0	2	3	1	1	2	2	3	2	0
D328T	720.0	817.0	2	3	1	1	2	2	3	2	0
D328T	817.0	922.0	2	3	1	1	2	2	3	2	0
D328T	922.0	1074.0	2	3	1	1	2	2	3	2	0
D328T	1074.0	1167.0	2	3	1	1	2	2	3	2	0
D328T	1167.0	1271.0	2	3	1	1	2	2	3	2	0
D328T	1271.0	1425.0	2	3	1	1	2	2	3	2	0
D328T	1432.0	1512.0	2	3	1	1	2	2	3	2	0
D328T	1519.0	1571.0	2	3	1	1	2	2	3	2	0
D329T	0.0	92.0	2	1	1	1	2	2	3	2	0
D329T	92.0	162.0	1	1	1	1	2	2	3	2	0
D329T	162.0	286.0	1	1	1	1	2	2	3	1	0
D329T	286.0	380.0	1	1	1	1	2	2	3	2	0
D329T	380.0	471.0	1	1	1	1	2	2	3	1	0
D329T	471.0	569.0	1	1	1	1	2	2	3	2	0
D329T	569.0	674.0	1	1	1	1	2	2	3	2	0
D329T	674.0	751.0	1	1	1	1	2	2	3	1	0
D329T	751.0	825.0	1	1	1	1	2	2	3	2	0
D329T	825.0	902.0	1	1	1	1	2	2	3	8	0
D329T	902.0	1016.0	1	1	1	1	2	2	3	1	0
D329T	1016.0	1126.0	1	1	1	1	2	2	3	1	0
D329T	1126.0	1295.0	1	1	1	1	2	2	3	8	0
D329T	1295.0	1392.0	1	1	1	1	2	2	3	1	0
D329T	1392.0	1485.0	1	1	1	1	2	2	3	8	0
D330T	0.0	70.0	2	1	3	1	2	2	2	2	0
D330T	77.0	156.0	2	1	3	1	2	2	2	2	0
D330T	156.0	266.0	2	1	3	1	2	2	2	2	0
D330T	266.0	500.0	2	1	3	1	2	2	2	2	0
D330T	500.0	603.0	2	1	3	1	2	2	2	2	0
D330T	603.0	729.0	2	1	3	1	2	2	2	2	0
D330T	736.0	847.0	2	1	3	1	2	2	2	2	0
D330T	854.0	935.0	1	1	3	1	2	2	2	2	0
D331T	0.0	78.0	2	3	1	1	2	2	3	1	0
D331T	78.0	174.0	2	3	1	2	2	2	3	1	0
D331T	174.0	281.0	2	3	1	1	2	2	3	1	0
D331T	281.0	361.0	2	3	1	1	2	2	3	1	0
D331T	361.0	447.0	2	3	1	1	2	2	3	1	0
D331T	447.0	522.0	2	3	1	1	2	2	3	1	0
D331T	522.0	614.0	2	3	1	1	2	2	3	1	0
D331T	614.0	715.0	2	3	1	1	2	2	3	1	0
D331T	715.0	785.0	2	3	1	1	2	2	3	1	0
D331T	785.0	786.5	2	3	1	1	2	2	3	1	1
D331T	786.5	858.0	2	3	1	1	2	2	3	1	0
D331T	865.0	943.0	2	3	1	1	2	2	3	1	0
D332T	0.0	152.0	2	2	1	1	2	1	2	1	0
D332T	159.0	244.0	2	2	1	1	2	1	2	1	0
D333T	0.0	111.0	2	3	1	1	2	2	1	1	0
D333T	111.0	301.0	2	3	1	1	2	2	1	1	0
D333T	308.0	403.0	2	3	1	1	2	2	1	2	0
D334T	0.0	91.0	2	3	3	1	1	2	3	1	0
D334T	91.0	177.0	2	3	3	1	1	2	3	1	0
D334T	177.0	274.0	2	3	3	1	1	2	3	1	0
D334T	274.0	356.0	2	3	3	1	1	2	3	1	0
D334T	356.0	441.0	2	3	3	1	1	2	3	1	0
D334T	441.0	533.0	2	3	3	1	1	2	3	1	0
D334T	533.0	650.0	2	3	3	1	1	2	3	1	0
D334T	650.0	790.0	2	3	3	1	1	2	3	1	0
D334T	790.0	888.0	2	3	3	1	1	2	3	1	0
D334T	888.0	961.0	2	3	3	1	1	2	3	1	0
D334T	961.0	1050.0	2	3	3	1	1	2	3	1	0
D334T	1050.0	1148.0	2	3	3	1	1	2	3	1	0
D334T	1148.0	1240.0	2	3	3	1	1	2	3	1	0
D334T	1240.0	1359.0	2	3	3	1	1	2	3	1	0
D334T	1359.0	1491.0	2	3	3	1	1	2	3	1	0
D335T	0.0	337.0	2	3	3	1	2	2	2	1	0
D335T	344.0	431.0	2	3	3	1	2	2	2	2	0
D335T	431.0	662.0	2	3	3	1	2	2	2	2	0
D335T	669.0	747.0	2	3	3	1	2	2	2	1	0
D335T	747.0	837.0	2	3	3	1	2	2	2	2	0
D335T	844.0	928.0	2	3	3	1	2	2	2	1	0
D335T	928.0	1019.0	2	3	3	1	2	2	2	2	0
D335T	1019.0	1190.0	2	3	3	1	2	2	2	2	0
D335T	1190.0	1315.0	2	3	3	1	2	2	2	2	0
D335T	1315.0	1523.0	2	3	3	1	2	2	2	2	0
D337T	0.0	111.0	2	3	3	2	2	1	2	1	0
D337T	118.0	195.0	2	3	3	2	2	1	2	2	0
D337T	202.0	320.0	2	3	3	2	2	1	2	2	0
D337T	327.0	454.0	1	3	3	2	2	1	2	2	0
D337T	454.0	555.0	1	3	3	2	2	1	2	2	0
D337T	555.0	637.0	1	3	3	1	2	1	2	1	0
D337T	637.0	740.0	1	3	3	2	2	1	2	1	0
D337T	740.0	841.0	1	3	3	2	2	1	2	2	0
D337T	841.0	933.0	1	3	3	1	2	1	2	2	0
D337T	933.0	949.5	1	3	3	1	2	1	2	2	1
D337T	949.5	1058.0	1	3	3	1	2	1	2	2	0
D337T	1065.0	1153.0	1	3	3	1	2	1	2	1	0
D337T	1153.0	1253.0	1	3	3	1	2	1	2	2	0
D337T	1253.0	1331.0	1	3	3	1	2	1	2	2	0
D337T	1338.0	1406.0	1	3	3	1	2	1	2	1	0
D337T	1406.0	1498.0	1	3	3	1	2	1	2	2	0
D339T	0.0	91.0	2	9	1	1	2	2	3	2	0
D339T	91.0	181.0	2	9	1	1	2	2	3	2	0
D339T	181.0	272.0	2	9	1	1	2	2	3	2	0
D339T	272.0	363.0	2	9	1	1	2	2	3	2	0
D339T	363.0	436.0	2	9	1	1	2	2	3	2	0
D339T	436.0	527.0	2	9	1	1	2	2	3	2	0
D339T	527.0	621.0	2	9	1	1	2	2	3	2	0
D339T	621.0	709.0	2	9	1	1	2	2	3	2	0
D341T	0.0	94.0	2	2	1	1	1	2	3	1	0
D341T	94.0	222.0	2	2	1	1	1	2	3	1	0
D341T	222.0	293.0	2	2	1	1	1	2	3	1	1
D341T	293.0	297.0	2	2	1	1	1	2	3	1	0
D341T	297.0	364.0	2	2	1	1	1	2	3	1	0
D341T	371.0	448.0	2	2	1	1	1	2	3	1	0
D343T	0.0	155.0	2	1	2	1	1	2	1	1	0
D345T	0.0	84.0	2	3	1	1	1	2	3	2	0
D345T	84.0	182.0	2	3	1	1	1	2	3	8	0
D345T	182.0	301.0	2	3	1	1	1	2	3	1	0
D345T	301.0	385.0	2	3	1	1	1	2	3	1	0
D345T	392.0	480.0	1	3	1	1	1	2	3	1	0
D345T	480.0	567.0	1	3	1	1	1	2	3	1	0
D345T	574.0	658.0	1	3	1	1	1	2	3	1	0
D345T	658.0	752.0	1	3	1	1	1	2	3	1	0
D345T	752.0	1098.0	1	3	1	1	1	2	3	2	0
D345T	1098.0	1202.0	1	3	1	1	1	2	3	8	0
D345T	1209.0	1292.0	1	3	1	1	1	2	3	8	0
D345T	1292.0	1425.0	1	3	1	1	1	2	3	8	0
D346T	0.0	87.0	2	2	3	1	1	2	3	1	0
D346T	87.0	178.0	2	2	3	1	1	2	3	1	0
D346T	178.0	269.0	2	2	3	1	1	2	3	1	0
D346T	269.0	353.0	2	2	3	1	1	2	3	1	0
D346T	353.0	449.0	2	2	3	1	1	2	3	1	0
D346T	449.0	594.0	2	2	3	1	1	2	3	1	0
D346T	594.0	706.0	2	2	3	1	1	2	3	1	0
D346T	706.0	1490.0	2	2	3	1	1	2	3	1	0
D347T	0.0	97.0	2	1	3	1	1	2	3	1	0
D347T	97.0	283.0	2	1	3	1	1	2	3	1	0
D347T	283.0	330.5	2	1	3	1	1	2	3	1	1
D347T	330.5	378.0	2	1	3	1	1	2	3	1	0
D347T	385.0	511.0	2	1	3	1	1	2	3	1	0
D347T	518.0	609.0	2	1	3	1	1	2	3	1	0
D347T	609.0	925.0	2	1	3	1	1	2	3	1	0
D348T	0.0	98.0	2	3	1	1	2	2	3	1	0
D348T	98.0	224.0	2	3	1	1	2	2	3	1	0
D348T	224.0	375.0	2	3	1	1	2	2	3	9	0
D348T	382.0	474.0	2	3	1	1	2	2	3	1	0
D348T	474.0	627.0	2	3	1	1	2	2	3	1	0
D348T	634.0	833.0	2	3	1	1	2	2	3	1	0
D349T	0.0	91.0	2	3	1	1	2	2	3	1	0
D349T	91.0	182.0	2	3	1	1	2	2	3	2	0
D349T	182.0	294.0	2	3	1	1	2	2	3	2	0
D350T	0.0	84.0	2	2	1	1	2	2	3	2	0
D350T	84.0	175.0	2	2	1	1	2	2	3	1	0
D350T	182.0	266.0	2	2	1	1	2	2	3	1	0
D350T	266.0	392.0	2	2	1	1	2	2	3	1	0
D350T	392.0	528.0	2	2	1	1	2	2	3	1	0
D350T	528.0	637.0	2	2	1	1	2	2	3	1	0
D352T	0.0	721.0	2	2	9	1	2	1	1	8	0
D352T	721.0	894.0	2	2	9	1	2	1	1	1	0
D353T	0.0	560.0	2	3	2	2	1	1	3	2	0
D353T	567.0	998.5	2	3	2	2	1	1	3	2	1
D353T	998.5	1430.0	2	3	2	2	1	1	3	2	0
D354T	0.0	80.0	2	3	1	1	2	2	3	2	0
D354T	80.0	171.0	2	3	1	1	2	2	3	2	0
D354T	171.0	262.0	2	3	1	1	2	2	3	2	0
D354T	262.0	351.0	2	3	1	1	2	2	3	2	0
D354T	351.0	443.0	2	3	1	2	2	2	3	2	0
D354T	443.0	449.5	1	3	1	1	2	2	3	2	1
D354T	449.5	548.0	1	3	1	1	2	2	3	2	0
D354T	555.0	640.0	1	3	1	1	2	2	3	2	0
D354T	640.0	714.0	1	3	1	1	2	2	3	1	0
D354T	714.0	794.0	1	3	1	1	2	2	3	2	0
D354T	794.0	925.0	1	3	1	1	2	2	3	2	0
D354T	925.0	1004.0	1	3	1	1	2	2	3	2	0
D354T	1004.0	1078.0	1	3	1	1	2	2	3	2	0
D355T	0.0	93.0	2	2	2	1	1	2	3	1	0
D355T	93.0	188.0	2	2	2	1	1	2	3	1	0
D355T	188.0	264.0	2	2	2	1	1	2	3	2	0
D355T	264.0	365.0	2	2	2	1	1	2	3	1	0
D355T	365.0	456.0	2	2	2	1	1	2	3	1	0
D355T	456.0	610.0	2	2	2	1	1	2	3	2	0
D355T	617.0	681.0	2	2	2	2	1	2	3	2	0
D355T	681.0	772.0	2	2	2	1	1	2	3	1	0
D355T	779.0	873.0	2	2	2	1	1	2	3	1	0
D355T	880.0	954.0	2	2	2	1	1	2	3	1	0
D355T	961.0	1031.0	2	2	2	1	1	2	3	2	0
D355T	1038.0	1121.0	2	2	2	1	1	2	3	2	0
D355T	1128.0	1232.0	2	2	2	1	1	2	3	1	0
D355T	1232.0	1323.0	2	2	2	1	1	2	3	1	0
D355T	1330.0	1375.5	2	2	2	1	1	2	3	1	1
D355T	1375.5	1421.0	2	2	2	1	1	2	3	1	0
D356T	0.0	140.0	2	1	3	1	1	2	2	1	0
D356T	147.0	245.0	2	1	3	1	1	2	2	1	0
D356T	252.0	350.0	2	1	3	1	1	2	2	1	0
D357T	0.0	164.0	2	3	2	2	1	2	3	2	0
D358T	0.0	149.0	2	3	3	2	1	2	3	1	0
D358T	156.0	240.0	2	3	3	2	1	2	3	8	0
D358T	240.0	331.0	2	3	3	2	1	2	3	1	0
D358T	331.0	421.0	2	3	3	1	1	2	3	1	0
D358T	421.0	512.0	2	3	3	1	1	2	3	1	0
D358T	512.0	603.0	2	3	3	1	1	2	3	1	0
D358T	603.0	695.0	2	3	3	1	1	2	3	1	0
D358T	702.0	773.0	1	3	3	9	1	2	3	9	0
D358T	773.0	864.0	1	3	3	2	1	2	3	8	0
D358T	871.0	951.0	1	3	3	1	1	2	3	8	0
D358T	958.0	1044.0	1	3	3	1	1	2	3	8	0
D358T	1044.0	1135.0	1	3	3	1	1	2	3	8	0
D358T	1135.0	1226.0	1	3	3	2	1	2	3	8	0
D358T	1226.0	1317.0	1	3	3	1	1	2	3	8	0
D358T	1317.0	1408.0	1	3	3	1	1	2	3	8	0
D359T	0.0	81.0	2	2	3	1	1	2	3	1	0
D359T	88.0	172.0	2	2	3	1	1	2	3	1	0
D359T	179.0	252.0	2	2	3	1	1	2	3	8	0
D359T	259.0	335.0	2	2	3	2	1	2	3	8	0
D359T	342.0	432.0	2	2	3	1	1	2	3	1	0
D359T	432.0	519.0	2	2	3	1	1	2	3	1	0
D359T	526.0	624.0	2	2	3	1	1	2	3	1	0
D359T	624.0	713.0	2	2	3	1	1	2	3	1	0
D359T	720.0	771.0	2	2	3	1	1	2	3	1	0
D359T	778.0	851.0	2	2	3	1	1	2	3	1	0
D359T	858.0	928.0	2	2	3	1	1	2	3	1	0
D359T	935.0	1023.0	2	2	3	1	1	2	3	1	0
D359T	1030.0	1176.0	2	2	3	1	1	2	3	1	0
D359T	1176.0	1268.0	2	2	3	1	1	2	3	1	0
D359T	1275.0	1362.0	2	2	3	1	1	2	3	1	0
D359T	1369.0	1435.0	2	2	3	1	1	2	3	1	0
D360T	0.0	79.0	2	3	3	1	1	2	3	1	0
D360T	79.0	169.0	2	3	3	1	1	2	3	1	0
D360T	169.0	241.0	2	3	3	1	1	2	3	1	0
D360T	248.0	326.0	2	3	3	1	1	2	3	1	0
D360T	326.0	423.0	2	3	3	1	1	2	3	1	0
D360T	423.0	526.0	2	3	3	1	1	2	3	1	0
D360T	526.0	613.0	2	3	3	9	1	2	3	8	0
D360T	613.0	709.0	2	3	3	1	1	2	3	8	0
D360T	716.0	800.0	2	3	3	1	1	2	3	1	0
D360T	800.0	890.0	2	3	3	1	1	2	3	1	0
D361T	0.0	160.0	2	3	3	1	2	2	2	1	0
D361T	160.0	239.0	2	3	3	1	2	2	2	1	0
D362T	0.0	86.0	2	3	1	1	2	2	3	1	0
D362T	86.0	198.0	2	3	1	1	2	2	3	2	0
D362T	198.0	271.0	2	3	1	1	2	2	3	1	0
D362T	271.0	468.0	2	3	1	1	2	2	3	1	0
D362T	468.0	597.0	2	3	1	1	2	2	3	1	0
D362T	597.0	678.0	2	3	1	1	2	2	3	1	0
D362T	685.0	763.0	2	3	1	1	2	2	3	2	0
D362T	763.0	839.0	2	3	1	1	2	2	3	2	0
D362T	839.0	917.0	2	3	1	1	2	2	3	1	0
D362T	917.0	1006.0	2	3	1	1	2	2	3	1	0
D364T	0.0	86.0	2	3	1	1	2	2	3	1	0
D364T	93.0	177.0	2	3	1	1	2	2	3	1	0
D365T	0.0	81.0	2	3	3	2	1	1	3	1	0
D365T	81.0	162.0	2	3	3	2	1	1	3	8	0
D365T	162.0	250.0	2	3	3	1	1	1	3	1	0
D366T	0.0	79.0	2	3	3	1	2	2	3	1	1
D366T	79.0	88.0	2	3	3	1	2	2	3	1	0
D366T	88.0	158.0	2	3	3	1	2	2	3	1	0
D366T	165.0	256.0	2	3	3	1	2	2	3	2	0
D366T	263.0	878.0	2	3	3	1	2	2	3	2	0
D367T	0.0	77.0	2	3	1	1	2	2	3	2	0
D367T	84.0	171.0	2	3	1	1	2	2	3	2	0
D367T	171.0	258.0	2	3	1	1	2	2	3	2	0
D367T	265.0	357.0	2	3	1	1	2	2	3	2	0
D367T	364.0	513.0	1	3	1	1	2	2	3	2	0
D367T	520.0	584.0	1	3	1	1	2	2	3	2	0
D367T	584.0	674.0	1	3	1	1	2	2	3	2	0
D367T	674.0	744.0	1	3	1	1	2	2	3	2	0
D367T	744.0	840.0	1	3	1	1	2	2	3	2	0
D367T	847.0	940.0	1	3	1	1	2	2	3	2	0
D367T	940.0	1057.0	1	3	1	1	2	2	3	1	0
D367T	1057.0	1175.0	1	3	1	1	2	2	3	2	0
D367T	1175.0	1290.0	1	3	1	1	2	2	3	2	0
D367T	1297.0	1382.0	1	3	1	1	2	2	3	1	0
D368T	0.0	114.0	2	2	3	1	1	2	2	1	0
D368T	114.0	198.0	2	2	3	1	1	2	2	1	0
D368T	205.0	292.0	2	2	3	1	1	2	2	1	0
D368T	292.0	376.0	2	2	3	1	1	2	2	1	0
D368T	376.0	450.0	2	2	3	1	1	2	2	1	0
D368T	450.0	541.0	2	2	3	1	1	2	2	1	0
D368T	541.0	1161.0	2	2	3	1	1	2	2	8	0
D369T	0.0	90.0	2	1	1	1	2	2	2	1	0
D369T	90.0	181.0	2	1	1	1	2	2	2	2	0
D369T	188.0	286.0	2	1	1	1	2	2	2	2	0
D369T	286.0	390.0	2	1	1	1	2	2	2	2	0
D369T	390.0	493.0	2	1	1	1	2	2	2	2	0
D369T	493.0	874.0	2	1	1	1	2	2	2	2	0
D370T	0.0	149.0	2	3	3	1	2	2	3	2	0
D370T	149.0	235.0	2	3	3	1	2	2	3	2	0
D370T	235.0	282.5	2	3	3	1	2	2	3	2	1
D370T	282.5	416.0	2	3	3	1	2	2	3	2	0
D371T	0.0	85.0	2	2	3	2	1	2	1	1	0
D371T	92.0	198.0	2	2	3	2	1	2	1	1	0
D372T	0.0	213.0	2	3	1	1	2	2	3	1	0
D372T	213.0	294.0	2	3	1	2	2	2	3	1	0
D373T	0.0	102.0	2	2	3	1	2	2	3	2	0
D374T	0.0	80.0	2	3	1	1	2	1	2	2	0
D375T	0.0	76.0	2	3	1	1	2	1	3	2	0
D375T	76.0	338.0	2	3	1	1	2	1	3	1	0
D375T	345.0	1154.0	2	3	1	1	2	1	3	1	0
D375T	1161.0	1252.0	2	3	1	1	2	1	3	1	0
D375T	1259.0	1354.0	2	3	1	2	2	1	3	1	0
D376T	0.0	129.0	2	9	1	1	1	2	3	2	0
D376T	136.0	227.0	2	9	1	1	1	2	3	1	0
D376T	227.0	332.0	2	9	1	1	1	2	3	1	0
D376T	339.0	455.0	2	9	1	1	1	2	3	1	0
D376T	462.0	527.0	2	9	1	1	1	2	3	1	0
D376T	527.0	619.0	2	9	1	1	1	2	3	2	0
D376T	626.0	708.0	2	9	1	1	1	2	3	2	0
D376T	708.0	791.0	1	9	1	1	1	2	3	2	0
D376T	791.0	960.0	1	9	1	1	1	2	3	1	0
D376T	960.0	1053.0	1	9	1	1	1	2	3	1	0
D376T	1053.0	1144.0	1	9	1	1	1	2	3	1	0
D376T	1144.0	1269.0	1	9	1	1	1	2	3	1	0
D377T	0.0	90.0	2	3	2	2	1	2	3	1	0
D377T	90.0	169.0	2	3	2	2	1	2	3	2	0
D377T	169.0	260.0	2	3	2	1	1	2	3	1	0
D377T	260.0	350.0	2	3	2	1	1	2	3	8	0
D377T	350.0	441.0	2	3	2	1	1	2	3	1	0
D377T	441.0	533.0	2	3	2	9	1	2	3	8	0
D377T	533.0	683.0	2	3	2	1	1	2	3	8	0
D377T	690.0	776.0	2	3	2	2	1	2	3	1	0
D377T	783.0	875.0	2	3	2	2	1	2	3	1	0
D377T	875.0	959.0	2	3	2	2	1	2	3	1	0
D377T	959.0	1049.0	2	3	2	1	1	2	3	2	0
D377T	1049.0	1327.0	2	3	2	1	1	2	3	1	0
D378T	0.0	95.0	2	2	1	1	2	1	2	1	0
D378T	95.0	176.0	2	2	1	1	2	1	2	2	0
D378T	183.0	278.0	2	2	1	1	2	1	2	1	0
D378T	285.0	410.0	2	2	1	1	2	1	2	8	0
D379T	0.0	78.0	2	1	2	1	1	2	2	1	0
D379T	78.0	214.0	2	1	2	2	1	2	2	1	0
D379T	221.0	294.0	2	1	2	1	1	2	2	1	0
D379T	294.0	372.0	2	1	2	2	1	2	2	1	0
D379T	379.0	456.0	2	1	2	1	1	2	2	2	0
D379T	456.0	543.0	2	1	2	2	1	2	2	1	0
D379T	550.0	611.5	2	1	2	2	1	2	2	2	1
D379T	611.5	620.0	2	1	2	2	1	2	2	2	0
D379T	627.0	673.0	2	1	2	2	1	2	2	1	0
D379T	680.0	754.0	2	1	2	1	1	2	2	1	0
D379T	754.0	866.0	2	1	2	2	1	2	2	1	0
D379T	866.0	978.0	2	1	2	2	1	2	2	1	0
D379T	978.0	1063.0	2	1	2	1	1	2	2	2	0
D379T	1070.0	1167.5	2	1	2	2	1	2	2	2	1
D379T	1167.5	1187.0	2	1	2	2	1	2	2	2	0
D379T	1187.0	1265.0	2	1	2	1	1	2	2	2	0
D380T	0.0	92.0	2	2	3	1	2	2	2	1	0
D380T	99.0	183.0	2	2	3	1	2	2	2	1	0
D380T	183.0	275.0	2	2	3	1	2	2	2	1	0
D380T	282.0	366.0	2	2	3	1	2	2	2	1	0
D380T	366.0	458.0	2	2	3	1	2	2	2	1	0
D380T	458.0	549.0	2	2	3	2	2	2	2	1	0
D380T	556.0	646.0	2	2	3	1	2	2	2	1	0
D380T	646.0	748.0	2	2	3	1	2	2	2	1	0
D380T	748.0	878.0	2	2	3	1	2	2	2	1	0
D382T	0.0	75.0	2	1	1	1	2	2	3	2	0
D382T	75.0	161.0	2	1	1	1	2	2	3	2	0
D382T	168.0	250.0	2	1	1	1	2	2	3	2	0
D382T	257.0	343.0	2	1	1	1	2	2	3	2	0
D382T	343.0	432.0	2	1	1	1	2	2	3	2	0
D382T	432.0	523.0	2	1	1	1	2	2	3	2	0
D382T	530.0	613.0	2	1	1	1	2	2	3	2	0
D382T	613.0	672.0	1	1	1	1	2	2	3	2	0
D382T	672.0	760.0	1	1	1	1	2	2	3	2	0
D382T	760.0	848.0	1	1	1	1	2	2	3	8	0
D383T	0.0	71.0	2	3	2	1	1	2	2	2	0
D383T	78.0	164.0	2	3	2	1	1	2	2	2	0
D383T	171.0	253.0	2	3	2	1	1	2	2	1	0
D383T	253.0	344.0	2	3	2	1	1	2	2	2	0
D383T	344.0	436.0	2	3	2	1	1	2	2	2	1
D383T	436.0	437.0	2	3	2	1	1	2	2	2	0
D383T	437.0	528.0	2	3	2	1	1	2	2	2	0
D383T	535.0	623.0	2	3	2	1	1	2	2	1	0
D383T	623.0	721.0	2	3	2	1	1	2	2	2	0
D383T	728.0	815.0	2	3	2	1	1	2	2	2	0
D383T	815.0	907.0	2	3	2	1	1	2	2	2	0
D383T	907.0	997.0	2	3	2	1	1	2	2	2	0
D383T	997.0	1089.0	2	3	2	1	1	2	2	1	0
D383T	1096.0	1183.0	2	3	2	1	1	2	2	2	0
D383T	1183.0	1302.0	2	3	2	1	1	2	2	1	0
D384T	0.0	84.0	2	3	1	1	2	2	2	2	0
D384T	84.0	217.0	2	3	1	1	2	2	2	2	0
D384T	217.0	308.0	2	3	1	1	2	2	2	2	0
D384T	308.0	373.0	2	3	1	1	2	2	2	2	0
D384T	380.0	1207.0	2	3	1	1	2	2	2	2	0
D385T	0.0	137.0	2	3	3	2	1	2	3	1	0
D385T	144.0	145.0	2	3	3	2	1	2	3	1	1
D385T	145.0	287.0	2	3	3	2	1	2	3	1	0
D385T	294.0	382.0	2	3	3	1	1	2	3	1	0
D385T	389.0	543.0	2	3	3	1	1	2	3	8	0
D385T	543.0	642.0	2	3	3	1	1	2	3	1	0
D385T	642.0	738.0	2	3	3	2	1	2	3	1	1
D385T	738.0	834.0	2	3	3	2	1	2	3	1	0
D385T	841.0	952.0	2	3	3	2	1	2	3	8	0
D386T	0.0	98.0	2	2	2	1	1	2	3	1	0
D386T	98.0	189.0	2	2	2	1	1	2	3	1	0
D386T	189.0	290.0	2	2	2	1	1	2	3	8	0
D386T	290.0	408.0	2	2	2	1	1	2	3	8	0
D386T	408.0	552.0	2	2	2	1	1	2	3	8	0
D386T	552.0	653.0	2	2	2	1	1	2	3	8	0
D386T	653.0	745.0	2	2	2	1	1	2	3	8	0
D386T	752.0	869.0	2	2	2	1	1	2	3	8	0
D386T	869.0	961.0	2	2	2	1	1	2	3	8	0
D386T	961.0	1059.0	2	2	2	1	1	2	3	8	0
D386T	1059.0	1158.0	2	2	2	1	1	2	3	8	0
D386T	1165.0	1270.0	2	2	2	1	1	2	3	8	0
D389T	0.0	83.0	2	3	3	1	1	2	3	1	0
D389T	83.0	174.0	2	3	3	1	1	2	3	1	0
D389T	181.0	265.0	2	3	3	1	1	2	3	8	0
D389T	265.0	356.0	2	3	3	1	1	2	3	8	0
D389T	363.0	447.0	2	3	3	2	1	2	3	1	0
D389T	447.0	538.0	2	3	3	1	1	2	3	1	0
D389T	545.0	629.0	2	3	3	2	1	2	3	1	0
D389T	629.0	723.0	2	3	3	2	1	2	3	2	0
D389T	730.0	814.0	2	3	3	2	1	2	3	2	0
D389T	814.0	902.0	2	3	3	1	1	2	3	1	0
D389T	909.0	995.0	2	3	3	1	1	2	3	1	0
D389T	995.0	1086.0	2	3	3	1	1	2	3	1	0
D389T	1086.0	1178.0	2	3	3	1	1	2	3	1	0
D390T	0.0	105.0	2	3	3	2	1	2	2	1	0
D390T	105.0	266.0	1	3	3	2	1	2	2	1	0
D390T	273.0	364.0	1	3	3	2	1	2	2	8	0
D390T	364.0	441.0	1	3	3	2	1	2	2	8	0
D390T	448.0	535.0	1	3	3	2	1	2	2	8	0
D390T	535.0	623.0	1	3	3	2	1	2	2	8	0
D390T	630.0	730.0	1	3	3	2	1	2	2	8	0
D391T	0.0	91.0	2	3	3	1	1	2	3	1	0
D391T	91.0	181.0	2	3	3	2	1	2	3	1	0
D391T	181.0	272.0	2	3	3	1	1	2	3	1	0
D391T	272.0	365.0	2	3	3	2	1	2	3	1	0
D391T	365.0	456.0	2	3	3	1	1	2	3	1	0
D391T	456.0	554.0	2	3	3	1	1	2	3	1	0
D391T	554.0	625.0	2	3	3	1	1	2	3	8	0
D391T	625.0	734.0	2	3	3	1	1	2	3	8	0
D391T	734.0	1010.0	2	3	3	1	1	2	3	8	0
D391T	1017.0	1105.0	2	3	3	1	1	2	3	8	0
D391T	1105.0	1209.0	2	3	3	1	1	2	3	8	0
D392T	0.0	95.0	2	2	3	1	2	2	3	1	1
D392T	95.0	112.0	2	2	3	1	2	2	3	1	0
D392T	119.0	190.0	2	2	3	1	2	2	3	1	0
D392T	197.0	282.0	2	2	3	2	2	2	3	2	0
D392T	289.0	435.0	2	2	3	1	2	2	3	1	0
D392T	442.0	505.0	2	2	3	1	2	2	3	1	0
D393T	0.0	183.5	2	2	2	1	1	2	3	8	1
D393T	183.5	367.0	2	2	2	1	1	2	3	8	0
D394T	0.0	64.0	2	2	2	1	1	2	2	1	0
D394T	64.0	162.0	2	2	2	1	1	2	2	1	0
D394T	162.0	248.0	2	2	2	1	1	2	2	1	0
D394T	248.0	346.0	2	2	2	1	1	2	2	1	0
D394T	346.0	426.0	2	2	2	1	1	2	2	1	0
D394T	426.0	518.0	2	2	2	1	1	2	2	8	0
D394T	518.0	596.0	2	2	2	1	1	2	2	1	0
D394T	596.0	758.0	2	2	2	1	1	2	2	8	0
D395T	0.0	92.0	2	2	3	1	1	1	2	1	0
D395T	92.0	246.0	2	2	3	1	1	1	2	1	0
D395T	246.0	336.0	2	2	3	1	1	1	2	1	0
D395T	336.0	539.0	2	2	3	1	1	1	2	1	0
D395T	539.0	644.0	2	2	3	1	1	1	2	2	0
D395T	644.0	714.0	2	2	3	1	1	1	2	1	0
D601T	0.0	121.0	3	1	1	1	2	1	3	2	0
D602T	0.0	102.0	3	2	1	1	2	1	3	2	0
D602T	102.0	193.0	3	2	1	1	2	1	3	1	0
D602T	193.0	277.0	3	2	1	1	2	1	3	2	0
D602T	277.0	396.0	3	2	1	1	2	1	3	2	0
D602T	403.0	488.0	3	2	1	1	2	1	3	2	0
D602T	495.0	577.0	3	2	1	1	2	1	3	1	0
D602T	584.0	684.0	3	2	1	1	2	1	3	1	0
D602T	684.0	775.0	3	2	1	1	2	1	3	2	0
D602T	782.0	866.0	3	2	1	1	2	1	3	2	0
D602T	866.0	950.0	3	2	1	1	2	1	3	2	0
D602T	957.0	1034.0	3	2	1	1	2	1	3	1	0
D602T	1041.0	1152.0	3	2	1	1	2	1	3	1	0
D602T	1152.0	1245.0	3	2	1	1	2	1	3	2	0
D602T	1252.0	1336.0	3	2	1	1	2	1	3	2	0
D602T	1343.0	1426.0	3	2	1	1	2	1	3	2	0
D602T	1433.0	1532.0	3	2	1	1	2	1	3	2	0
D602T	1532.0	1613.0	3	2	1	1	2	1	3	2	0
D603T	0.0	89.0	3	3	1	1	2	2	2	2	0
D603T	89.0	90.0	3	3	1	1	2	2	2	1	1
D603T	90.0	180.0	3	3	1	1	2	2	2	1	0
D603T	187.0	270.0	3	3	1	1	2	2	2	2	0
D603T	277.0	377.0	3	3	1	1	2	2	2	1	0
D603T	384.0	453.0	3	3	1	1	2	2	2	1	0
D603T	460.0	521.0	3	3	1	1	2	2	2	1	0
D603T	521.0	605.0	3	3	1	1	2	2	2	2	0
D603T	605.0	670.0	3	3	1	1	2	2	2	2	0
D604T	0.0	89.0	3	3	1	1	2	1	2	2	0
D604T	89.0	179.0	3	3	1	1	2	1	2	1	0
D605T	0.0	93.0	3	3	1	1	2	1	3	2	0
D605T	93.0	183.0	3	3	1	1	2	1	3	2	0
D605T	183.0	273.0	3	3	1	1	2	1	3	2	0
D605T	273.0	364.0	3	3	1	1	2	1	3	2	0
D605T	364.0	459.0	3	3	1	1	2	1	3	2	0
D605T	459.0	554.0	3	3	1	1	2	1	3	1	0
D605T	554.0	626.0	3	3	1	1	2	1	3	2	0
D605T	626.0	722.0	3	3	1	1	2	1	3	2	0
D605T	722.0	814.0	3	3	1	1	2	1	3	2	0
D605T	814.0	871.0	3	3	1	1	2	1	3	2	0
D605T	871.0	970.0	3	3	1	1	2	1	3	2	0
D605T	970.0	1057.0	3	3	1	1	2	1	3	2	0
D606T	0.0	98.0	3	3	2	1	2	1	2	2	0
D606T	98.0	191.0	3	3	2	1	2	1	2	1	0
D606T	191.0	277.0	3	3	2	1	2	1	2	1	0
D606T	284.0	371.0	3	3	2	1	2	1	2	2	0
D606T	371.0	527.0	3	3	2	1	2	1	2	1	0
D606T	527.0	689.0	3	3	2	1	2	1	2	1	0
D606T	689.0	791.0	3	3	2	1	2	1	2	1	0
D606T	791.0	941.0	3	3	2	1	2	1	2	2	0
D606T	941.0	1071.0	3	3	2	1	2	1	2	2	0
D606T	1071.0	1211.0	3	3	2	1	2	1	2	2	0
D606T	1211.0	1310.0	3	3	2	1	2	1	2	2	0
D608T	0.0	126.0	3	3	1	1	2	1	3	2	0
D608T	126.0	217.0	3	3	1	1	2	1	3	2	0
D608T	217.0	316.0	3	3	1	1	2	1	3	2	0
D608T	316.0	490.0	3	3	1	1	2	1	3	2	0
D609T	0.0	86.0	3	2	1	1	2	1	2	2	0
D609T	86.0	175.0	3	2	1	1	2	1	2	1	0
D609T	182.0	266.0	3	2	1	1	2	1	2	1	0
D609T	273.0	373.0	3	2	1	9	2	1	2	8	0
D609T	373.0	450.0	3	2	1	1	2	1	2	1	0
D609T	450.0	568.0	3	2	1	1	2	1	2	1	0
D609T	568.0	666.0	3	2	1	1	2	1	2	1	0
D610T	0.0	86.0	3	2	1	1	2	1	2	1	0
D611T	0.0	146.0	3	2	1	1	2	1	2	2	0
D612T	0.0	104.0	3	3	1	1	2	2	3	2	0
D612T	104.0	204.0	3	3	1	1	2	2	3	2	0
D612T	204.0	308.0	3	3	1	1	2	2	3	2	0
D612T	308.0	421.0	3	3	1	1	2	2	3	2	0
D612T	421.0	525.0	3	3	1	1	2	2	3	2	0
D612T	525.0	616.0	3	3	1	1	2	2	3	2	0
D612T	616.0	707.0	3	3	1	1	2	2	3	2	0
D612T	707.0	798.0	3	3	1	1	2	2	3	2	0
D612T	798.0	894.0	3	3	1	1	2	2	3	2	0
D612T	894.0	967.0	3	3	1	1	2	2	3	2	0
D612T	967.0	1054.0	3	3	1	1	2	2	3	2	0
D612T	1054.0	1147.0	3	3	1	1	2	2	3	2	0
D612T	1147.0	1245.0	3	3	1	1	2	2	3	2	0
D613T	0.0	100.0	3	3	1	1	2	1	2	2	0
D613T	100.0	200.0	3	3	1	1	2	1	2	2	0
D613T	200.0	422.0	3	3	1	1	2	1	2	2	0
D613T	422.0	515.0	3	3	1	1	2	1	2	2	0
D613T	515.0	633.0	3	3	1	1	2	1	2	2	0
D613T	633.0	780.0	3	3	1	1	2	1	2	2	0
D613T	780.0	879.0	3	3	1	1	2	1	2	2	0
D613T	886.0	1005.0	3	3	1	1	2	1	2	1	0
D614T	0.0	272.0	3	3	1	1	2	1	2	2	0
D614T	272.0	377.0	3	3	1	1	2	1	2	2	0
D614T	377.0	631.0	3	3	1	1	2	1	2	2	0
D614T	631.0	818.0	3	3	1	1	2	1	2	2	0
D614T	818.0	913.0	3	3	1	1	2	1	2	2	0
D614T	913.0	989.0	3	3	1	1	2	1	2	2	0
D614T	996.0	1114.0	3	3	1	1	2	1	2	2	0
D614T	1114.0	1199.0	3	3	1	1	2	1	2	2	0
D614T	1199.0	1385.0	3	3	1	1	2	1	2	2	0
D614T	1385.0	1480.0	3	3	1	1	2	1	2	2	0
D614T	1480.0	1612.0	3	3	1	1	2	1	2	2	0
D616T	0.0	85.0	3	1	1	1	2	1	2	2	0
D617T	0.0	108.5	3	2	2	1	2	1	1	1	1
D617T	108.5	121.0	3	2	2	1	2	1	1	1	0
D617T	128.0	217.0	3	2	2	1	2	1	1	2	0
D617T	224.0	449.0	3	2	2	1	2	1	1	1	0
D617T	449.0	1505.0	3	2	2	2	2	1	1	2	0
D618T	0.0	103.0	3	1	1	1	2	1	2	1	0
D618T	103.0	202.0	3	1	1	1	2	1	2	1	0
D618T	202.0	289.0	3	1	1	1	2	1	2	1	0
D618T	289.0	376.0	3	1	1	1	2	1	2	1	0
D618T	376.0	534.0	3	1	1	1	2	1	2	1	0
D618T	534.0	630.0	3	1	1	1	2	1	2	1	0
D618T	630.0	820.0	3	1	1	1	2	1	2	1	0
D618T	820.0	922.0	3	1	1	1	2	1	2	1	0
D618T	922.0	1016.0	3	1	1	1	2	1	2	1	0
D618T	1016.0	1118.0	3	1	1	1	2	1	2	2	0
D618T	1118.0	1479.0	3	1	1	1	2	1	2	1	0
D618T	1479.0	1589.0	3	1	1	1	2	1	2	2	0
D619T	0.0	97.0	3	1	1	1	2	1	1	2	0
D619T	97.0	195.0	3	1	1	1	2	1	1	2	0
D619T	195.0	286.0	3	1	1	1	2	1	1	2	0
D619T	286.0	430.0	3	1	1	1	2	1	1	2	0
D619T	430.0	508.0	3	1	1	1	2	1	1	1	0
D619T	508.0	607.0	3	1	1	1	2	1	1	1	0
D619T	607.0	852.0	3	1	1	1	2	1	1	1	0
D620T	0.0	93.0	3	3	1	1	2	1	3	2	0
D620T	93.0	176.0	3	3	1	1	2	1	3	2	0
D620T	176.0	261.0	3	3	1	1	2	1	3	2	0
D620T	261.0	347.0	3	3	1	1	2	1	3	2	0
D620T	347.0	444.0	3	3	1	1	2	1	3	2	0
D620T	444.0	528.0	3	3	1	1	2	1	3	2	0
D620T	528.0	773.0	3	3	1	1	2	1	3	2	0
D620T	773.0	1003.0	3	3	1	1	2	1	3	2	0
D620T	1003.0	1121.0	3	3	1	1	2	1	3	2	0
D620T	1121.0	1200.0	3	3	1	1	2	1	3	2	0
D620T	1200.0	1319.0	3	3	1	1	2	1	3	1	0
D620T	1319.0	1416.0	3	3	1	1	2	1	3	2	0
D621T	0.0	93.0	3	3	1	1	2	2	3	2	0
D621T	93.0	190.0	3	3	1	1	2	2	3	2	0
D621T	190.0	280.0	3	3	1	1	2	2	3	1	0
D622T	0.0	92.0	3	2	1	1	2	1	3	2	0
D622T	92.0	176.0	3	2	1	1	2	1	3	2	0
D622T	176.0	259.0	3	2	1	1	2	1	3	2	0
D622T	266.0	347.0	3	2	1	1	2	1	3	2	0
D622T	347.0	436.0	3	2	1	1	2	1	3	2	0
D622T	436.0	504.0	3	2	1	1	2	1	3	2	0
D622T	504.0	605.0	3	2	1	1	2	1	3	2	0
D622T	605.0	676.0	3	2	1	1	2	1	3	2	0
D622T	683.0	764.0	3	2	1	1	2	1	3	2	0
D622T	771.0	857.0	3	2	1	1	2	1	3	2	0
D622T	857.0	960.0	3	2	1	1	2	1	3	2	0
D622T	960.0	1071.0	3	2	1	1	2	1	3	2	0
D622T	1071.0	1171.0	3	2	1	1	2	1	3	2	0
D622T	1171.0	1242.0	3	2	1	1	2	1	3	2	0
D622T	1242.0	1331.0	3	2	1	1	2	1	3	2	0
D622T	1338.0	1442.0	3	2	1	1	2	1	3	1	0
D622T	1449.0	1529.0	3	2	1	1	2	1	3	2	0
D622T	1529.0	1584.0	3	2	1	1	2	1	3	2	0
D623T	0.0	130.0	3	9	1	1	2	1	1	2	0
D623T	130.0	282.0	3	9	1	1	2	1	1	1	0
D623T	282.0	372.0	3	9	1	1	2	1	1	1	0
D623T	372.0	486.0	2	9	1	1	2	1	1	2	0
D624T	0.0	141.0	3	1	1	1	2	1	2	1	0
D624T	141.0	267.0	3	1	1	1	2	1	2	1	0
D624T	267.0	366.0	3	1	1	1	2	1	2	1	0
D624T	366.0	513.0	3	1	1	1	2	1	2	1	0
D624T	513.0	624.0	3	1	1	1	2	1	2	1	0
D624T	624.0	864.0	3	1	1	1	2	1	2	1	0
D624T	864.0	1141.0	3	1	1	1	2	1	2	1	0
D625T	0.0	91.0	3	3	2	1	2	1	3	1	0
D625T	91.0	181.0	3	3	2	1	2	1	3	1	0
D625T	181.0	272.0	3	3	2	1	2	1	3	1	0
D625T	272.0	589.0	3	3	2	1	2	1	3	1	0
D626T	0.0	92.0	3	3	3	1	1	1	2	2	0
D626T	99.0	183.0	3	3	3	1	1	1	2	1	0
D626T	190.0	272.0	3	3	3	1	1	1	2	1	0
D626T	279.0	364.0	3	3	3	1	1	1	2	1	0
D626T	364.0	454.0	3	3	3	1	1	1	2	1	0
D626T	461.0	546.0	3	3	3	1	1	1	2	1	0
D626T	553.0	637.0	3	3	3	1	1	1	2	1	0
D626T	644.0	731.0	3	3	3	1	1	1	2	1	0
D626T	738.0	825.0	3	3	3	1	1	1	2	1	0
D626T	825.0	917.0	3	3	3	1	1	1	2	1	0
D626T	924.0	1011.0	3	3	3	1	1	1	2	1	0
D626T	1018.0	1108.0	3	3	3	1	1	1	2	1	0
D626T	1115.0	1199.0	3	3	3	1	1	1	2	1	0
D626T	1199.0	1289.0	3	3	3	1	1	1	2	1	0
D626T	1296.0	1380.0	3	3	3	1	1	1	2	1	0
D626T	1387.0	1388.0	3	3	3	1	1	1	2	1	1
D626T	1388.0	1471.0	3	3	3	1	1	1	2	1	0
D626T	1478.0	1562.0	3	3	3	1	1	1	2	1	0
D627T	0.0	98.0	3	2	1	1	2	2	1	2	0
D627T	105.0	190.0	3	2	1	1	2	2	1	1	0
D627T	190.0	279.0	3	2	1	1	2	2	1	1	0
D627T	279.0	384.0	3	2	1	1	2	2	1	1	0
D627T	391.0	489.0	3	2	1	1	2	2	1	2	0
D627T	489.0	608.0	3	2	1	1	2	2	1	1	0
D627T	615.0	841.0	3	2	1	1	2	2	1	1	0
D627T	841.0	1014.0	3	2	1	1	2	2	1	1	0
D627T	1014.0	1119.0	3	2	1	1	2	2	1	1	0
D627T	1119.0	1217.0	3	2	1	1	2	2	1	1	0
D627T	1224.0	1322.0	3	2	1	1	2	2	1	1	0
D627T	1322.0	1413.0	3	2	1	1	2	2	1	1	0
D627T	1413.0	1497.0	3	2	1	1	2	2	1	1	0
D627T	1497.0	1599.0	3	2	1	1	2	2	1	1	0
D628T	0.0	91.0	3	3	3	2	2	2	3	1	0
D628T	91.0	280.0	3	3	3	2	2	2	3	1	0
D628T	287.0	447.0	3	3	3	2	2	2	3	2	0
D630T	0.0	133.0	3	3	1	2	2	1	2	2	0
D630T	133.0	230.0	3	3	1	1	2	1	2	1	0
D630T	230.0	314.0	3	3	1	1	2	1	2	2	0
D630T	314.0	400.0	3	3	1	1	2	1	2	1	0
D630T	400.0	468.0	3	3	1	1	2	1	2	1	0
D630T	475.0	615.0	3	3	1	1	2	1	2	2	0
D630T	615.0	757.0	3	3	1	1	2	1	2	2	0
D630T	757.0	861.0	3	3	1	1	2	1	2	2	0
D630T	861.0	930.0	3	3	1	1	2	1	2	1	0
D630T	930.0	1044.0	3	3	1	1	2	1	2	2	0
D630T	1044.0	1128.0	3	3	1	1	2	1	2	2	0
D630T	1128.0	1223.0	3	3	1	1	2	1	2	2	0
D631T	0.0	92.0	3	9	1	1	2	1	3	2	0
D631T	92.0	167.0	3	9	1	1	2	1	3	2	0
D631T	167.0	246.0	3	9	1	1	2	1	3	1	0
D631T	246.0	341.0	3	9	1	1	2	1	3	2	0
D631T	341.0	448.0	3	9	1	1	2	1	3	2	0
D631T	448.0	538.0	3	9	1	1	2	1	3	2	0
D631T	545.0	631.0	3	9	1	1	2	1	3	2	0
D631T	638.0	723.0	3	9	1	1	2	1	3	2	0
D631T	730.0	817.0	3	9	1	1	2	1	3	2	0
D631T	824.0	896.0	3	9	1	1	2	1	3	1	0
D631T	896.0	979.0	3	9	1	1	2	1	3	2	0
D631T	986.0	1135.0	3	9	1	1	2	1	3	1	0
D631T	1135.0	1223.0	3	9	1	1	2	1	3	1	0
D631T	1230.0	1357.0	3	9	1	1	2	1	3	1	0
D632T	0.0	91.0	3	3	3	1	2	2	2	1	0
D632T	91.0	189.0	3	3	3	1	2	2	2	1	0
D632T	189.0	292.0	3	3	3	1	2	2	2	2	0
D632T	299.0	371.0	3	3	3	1	2	2	2	2	0
D632T	371.0	595.0	3	3	3	1	2	2	2	2	0
D632T	595.0	665.0	3	3	3	1	2	2	2	2	0
D632T	672.0	733.0	3	3	3	1	2	2	2	2	0
D633T	0.0	84.0	3	9	3	1	2	1	1	1	0
D633T	91.0	315.0	3	9	3	2	2	1	1	8	1
D633T	315.0	630.0	3	9	3	2	2	1	1	8	0
D634T	0.0	91.0	3	1	3	1	2	2	1	2	0
D634T	98.0	188.0	3	1	3	1	2	2	1	1	0
D634T	188.0	312.0	3	1	3	1	2	2	1	1	0
D634T	312.0	349.0	3	1	3	1	2	2	1	1	1
D634T	349.0	510.0	3	1	3	1	2	2	1	1	0
D635T	0.0	96.0	3	1	3	1	1	1	1	1	0
D635T	96.0	370.0	3	1	3	1	1	1	1	1	0
D635T	370.0	519.5	3	1	3	1	1	1	1	1	1
D635T	519.5	525.0	3	1	3	1	1	1	1	1	0
D635T	525.0	669.0	3	1	3	1	1	1	1	1	0
D635T	676.0	753.0	3	1	3	1	1	1	1	1	0
D635T	753.0	844.0	3	1	3	1	1	1	1	1	0
D635T	844.0	966.0	3	1	3	1	1	1	1	1	0
D636T	0.0	104.0	3	3	3	1	2	2	1	1	0
D636T	104.0	111.0	3	3	3	1	2	2	1	1	1
D636T	111.0	222.0	3	3	3	1	2	2	1	1	0
D637T	0.0	103.0	3	2	3	1	1	2	1	9	0
D637T	110.0	238.0	3	2	3	1	1	2	1	1	0
D637T	245.0	854.0	3	2	3	1	1	2	1	8	0
D638T	0.0	92.5	3	1	3	1	1	2	3	2	1
D638T	92.5	94.0	3	1	3	1	1	2	3	2	0
D638T	94.0	185.0	3	1	3	2	1	2	3	2	0
D638T	192.0	279.0	3	1	3	2	1	2	3	2	0
D638T	286.0	375.0	3	1	3	1	1	2	3	2	0
D638T	375.0	460.0	2	1	3	1	1	2	3	1	0
D638T	460.0	546.0	2	1	3	2	1	2	3	2	0
D638T	546.0	619.0	2	1	3	1	1	2	3	2	0
D638T	619.0	706.0	2	1	3	2	1	2	3	2	0
D638T	706.0	711.0	2	1	3	1	1	2	3	1	1
D638T	711.0	803.0	2	1	3	1	1	2	3	1	0
D638T	810.0	879.0	2	1	3	1	1	2	3	1	0
D638T	879.0	890.5	2	1	3	1	1	2	3	1	1
D638T	890.5	971.0	2	1	3	1	1	2	3	1	0
D638T	978.0	1126.0	2	1	3	1	1	2	3	1	0
D638T	1126.0	1257.0	2	1	3	1	1	2	3	2	0
D638T	1264.0	1343.0	2	1	3	1	1	2	3	2	0
D638T	1343.0	1445.0	2	1	3	1	1	2	3	1	0
D638T	1445.0	1512.0	2	1	3	2	1	2	3	1	1
D638T	1512.0	1579.0	2	1	3	2	1	2	3	1	0
D639T	0.0	276.0	3	3	1	1	2	2	3	2	0
D639T	276.0	1116.0	3	3	1	1	2	2	3	2	0
D640T	0.0	94.0	3	3	2	1	1	2	3	2	0
D640T	94.0	185.0	3	3	2	1	1	2	3	1	0
D641T	0.0	92.0	3	3	1	1	2	2	3	2	0
D641T	92.0	183.0	3	3	1	1	2	2	3	2	0
D641T	190.0	302.0	3	3	1	1	2	2	3	2	0
D641T	302.0	397.0	3	3	1	1	2	2	3	1	0
D641T	397.0	488.0	3	3	1	1	2	2	3	2	0
D641T	495.0	588.0	3	3	1	1	2	2	3	2	0
D641T	595.0	659.0	3	3	1	1	2	2	3	2	0
D641T	666.0	758.0	3	3	1	1	2	2	3	2	0
D641T	758.0	855.0	3	3	1	1	2	2	3	2	0
D641T	862.0	953.0	3	3	1	1	2	2	3	2	0
D641T	953.0	1100.0	3	3	1	1	2	2	3	2	0
D641T	1107.0	1191.0	3	3	1	1	2	2	3	2	0
D641T	1191.0	1309.0	3	3	1	1	2	2	3	1	0
D641T	1316.0	1420.0	3	3	1	1	2	2	3	2	0
D641T	1420.0	1546.0	3	3	1	1	2	2	3	2	0
D642T	0.0	84.0	3	2	1	1	2	1	3	1	0
D642T	91.0	187.0	3	2	1	1	2	1	3	2	0
D642T	194.0	281.0	3	2	1	1	2	1	3	1	0
D642T	281.0	428.0	3	2	1	1	2	1	3	1	0
D642T	435.0	762.0	3	2	1	1	2	1	3	1	0
D642T	769.0	912.0	3	2	1	1	2	1	3	1	0
D643T	0.0	89.0	3	1	3	1	1	2	3	1	0
D643T	89.0	186.0	3	1	3	2	1	2	3	2	0
D643T	186.0	270.0	3	1	3	1	1	2	3	2	0
D643T	270.0	368.0	3	1	3	1	1	2	3	1	0
D644T	0.0	92.0	3	3	3	1	2	1	2	1	0
D644T	92.0	186.0	3	3	3	1	2	1	2	1	0
D644T	186.0	280.0	3	3	3	1	2	1	2	1	0
D644T	280.0	371.0	3	3	3	1	2	1	2	1	0
D644T	371.0	463.0	3	3	3	1	2	1	2	1	0
D644T	463.0	556.0	3	3	3	1	2	1	2	1	0
D644T	563.0	662.0	3	3	3	1	2	1	2	1	0
D644T	662.0	756.0	3	3	3	1	2	1	2	1	0
D644T	756.0	847.0	3	3	3	1	2	1	2	1	0
D644T	847.0	946.0	3	3	3	1	2	1	2	1	0
D644T	946.0	1038.0	3	3	3	1	2	1	2	1	0
D644T	1038.0	1129.0	3	3	3	1	2	1	2	1	0
D645T	0.0	102.0	3	2	2	1	1	1	1	1	0
D645T	109.0	198.0	3	2	2	1	1	1	1	1	0
D645T	198.0	294.0	3	2	2	1	1	1	1	1	0
D645T	294.0	434.0	3	2	2	1	1	1	1	1	0
D646T	0.0	94.0	3	3	1	1	2	2	3	2	0
D646T	101.0	260.0	3	3	1	1	2	2	3	1	0
D646T	260.0	695.0	3	3	1	1	2	2	3	1	0
D647T	0.0	92.0	3	3	1	1	2	2	3	1	0
D647T	92.0	181.0	3	3	1	1	2	2	3	1	0
D647T	181.0	295.0	3	3	1	1	2	2	3	1	0
D647T	295.0	391.0	3	3	1	1	2	2	3	1	0
D647T	391.0	471.0	3	3	1	1	2	2	3	1	0
D647T	471.0	545.0	3	3	1	1	2	2	3	1	0
D647T	545.0	638.0	3	3	1	1	2	2	3	2	0
D647T	638.0	748.0	3	3	1	1	2	2	3	1	0
D647T	755.0	840.0	3	3	1	1	2	2	3	2	0
D647T	840.0	951.0	3	3	1	1	2	2	3	1	0
D647T	951.0	1036.0	3	3	1	1	2	2	3	1	0
D647T	1043.0	1126.0	3	3	1	1	2	2	3	1	0
D647T	1126.0	1217.0	3	3	1	1	2	2	3	2	0
D647T	1217.0	1302.0	3	3	1	1	2	2	3	2	0
D647T	1302.0	1400.0	3	3	1	1	2	2	3	2	0
D647T	1400.0	1476.0	3	3	1	1	2	2	3	1	0
D647T	1483.0	1549.0	3	3	1	1	2	2	3	2	0
D648T	0.0	96.0	3	3	3	2	2	2	2	1	0
D648T	96.0	215.0	3	3	3	1	2	2	2	1	0
D648T	215.0	306.0	3	3	3	1	2	2	2	1	0
D648T	306.0	397.0	3	3	3	1	2	2	2	1	0
D648T	397.0	517.0	3	3	3	1	2	2	2	1	0
D648T	517.0	610.0	3	3	3	1	2	2	2	1	0
D648T	610.0	701.0	3	3	3	1	2	2	2	1	0
D648T	701.0	804.0	3	3	3	1	2	2	2	1	0
D648T	811.0	1104.0	3	3	3	1	2	2	2	8	0
D648T	1104.0	1225.0	3	3	3	1	2	2	2	8	0
D648T	1225.0	1325.0	3	3	3	2	2	2	2	1	0
D648T	1325.0	1415.0	3	3	3	1	2	2	2	1	0
D648T	1415.0	1510.0	3	3	3	2	2	2	2	1	0
D649T	0.0	84.0	3	3	3	1	2	1	1	1	0
D649T	91.0	184.0	3	3	3	1	2	1	1	1	0
D649T	191.0	327.0	3	3	3	1	2	1	1	2	0
D649T	334.0	421.0	3	3	3	1	2	1	1	1	0
D650T	0.0	92.0	3	3	3	2	2	1	1	2	0
D650T	99.0	218.0	3	3	3	1	2	1	1	2	0
D650T	225.0	307.0	3	3	3	1	2	1	1	1	0
D650T	314.0	427.0	3	3	3	2	2	1	1	2	0
D650T	434.0	506.0	3	3	3	2	2	1	1	1	0
D650T	513.0	611.0	3	3	3	1	2	1	1	1	0
D650T	618.0	692.0	3	3	3	2	2	1	1	1	0
D650T	692.0	770.0	3	3	3	2	2	1	1	2	0
D650T	770.0	859.0	3	3	3	2	2	1	1	1	0
D650T	866.0	945.0	3	3	3	1	2	1	1	1	0
D650T	952.0	1020.0	3	3	3	1	2	1	1	2	0
D650T	1027.0	1115.0	3	3	3	1	2	1	1	2	0
D650T	1122.0	1262.0	3	3	3	2	2	1	1	1	0
D650T	1262.0	1343.0	3	3	3	1	2	1	1	2	0
D650T	1350.0	1437.0	3	3	3	1	2	1	1	2	0
D651T	0.0	92.0	3	1	2	1	1	2	3	1	0
D651T	92.0	181.0	3	1	2	1	1	2	3	2	0
D651T	181.0	326.0	3	1	2	1	1	2	3	1	0
D651T	326.0	438.0	3	1	2	1	1	2	3	1	0
D651T	438.0	525.0	3	1	2	1	1	2	3	1	0
D651T	532.0	617.0	3	1	2	1	1	2	3	1	0
D651T	617.0	697.0	3	1	2	1	1	2	3	1	0
D651T	697.0	790.0	3	1	2	2	1	2	3	1	0
D651T	790.0	865.0	3	1	2	1	1	2	3	1	0
D651T	865.0	999.0	3	1	2	1	1	2	3	1	0
D651T	999.0	1132.0	3	1	2	1	1	2	3	1	0
D651T	1132.0	1379.0	3	1	2	1	1	2	3	1	0
D651T	1379.0	1457.0	3	1	2	1	1	2	3	1	0
D651T	1457.0	1545.0	3	1	2	1	1	2	3	8	0
D652T	0.0	83.0	3	3	1	1	2	2	2	2	0
D652T	83.0	174.0	3	3	1	1	2	2	2	2	0
D652T	174.0	293.0	3	3	1	1	2	2	2	2	0
D652T	293.0	432.0	3	3	1	1	2	2	2	2	0
D653T	0.0	76.0	3	2	2	1	1	2	2	2	0
D653T	83.0	167.0	3	2	2	1	1	2	2	1	0
D653T	167.0	274.0	3	2	2	2	1	2	2	2	0
D653T	281.0	341.0	3	2	2	1	1	2	2	2	0
D653T	348.0	438.0	3	2	2	1	1	2	2	1	0
D653T	438.0	512.0	3	2	2	1	1	2	2	2	0
D653T	512.0	586.0	3	2	2	1	1	2	2	2	0
D653T	586.0	783.0	3	2	2	1	1	2	2	2	0
D653T	790.0	869.0	3	2	2	1	1	2	2	2	0
D653T	876.0	959.0	3	2	2	1	1	2	2	2	0
D653T	966.0	1040.0	3	2	2	1	1	2	2	2	0
D653T	1047.0	1131.0	3	2	2	1	1	2	2	2	0
D653T	1138.0	1237.0	3	2	2	1	1	2	2	2	0
D653T	1237.0	1314.0	3	2	2	1	1	2	2	2	0
D653T	1314.0	1407.0	3	2	2	1	1	2	2	2	0
D653T	1407.0	1516.0	3	2	2	1	1	2	2	2	0
D654T	0.0	92.0	3	3	1	1	2	1	3	2	0
D654T	92.0	181.0	3	3	1	1	2	1	3	1	0
D654T	181.0	277.0	3	3	1	1	2	1	3	2	0
D654T	284.0	370.0	3	3	1	1	2	1	3	2	0
D654T	370.0	462.0	3	3	1	1	2	1	3	1	0
D654T	462.0	638.0	3	3	1	1	2	1	3	1	0
D654T	638.0	726.0	3	3	1	1	2	1	3	2	0
D654T	726.0	830.0	3	3	1	1	2	1	3	2	0
D654T	830.0	921.0	3	3	1	1	2	1	3	2	0
D654T	921.0	1012.0	3	3	1	1	2	1	3	2	0
D654T	1012.0	1111.0	3	3	1	1	2	1	3	1	0
D654T	1118.0	1208.5	3	3	1	1	2	1	3	2	1
D654T	1208.5	1299.0	3	3	1	1	2	1	3	2	0
D655T	0.0	92.0	3	1	3	1	1	2	2	1	0
D655T	92.0	186.0	3	1	3	1	1	2	2	1	0
D655T	186.0	279.0	3	1	3	1	1	2	2	1	0
D655T	279.0	433.0	3	1	3	1	1	2	2	1	0
D655T	433.0	523.0	3	1	3	1	1	2	2	1	0
D656T	0.0	213.0	3	1	3	1	1	1	2	1	0
D656T	220.0	371.0	3	1	3	1	1	1	2	8	0
D656T	371.0	753.0	3	1	3	1	1	1	2	8	0
D656T	753.0	1022.0	3	1	3	1	1	1	2	8	0
D657T	0.0	94.0	3	3	3	1	2	2	2	2	0
D657T	94.0	182.0	3	3	3	1	2	2	2	1	0
D657T	182.0	273.0	3	3	3	1	2	2	2	1	0
D657T	273.0	409.0	3	3	3	1	2	2	2	2	0
D657T	409.0	578.0	3	3	3	1	2	2	2	8	0
D657T	578.0	763.0	3	3	3	1	2	2	2	1	0
D657T	763.0	851.0	3	3	3	1	2	2	2	2	0
D657T	851.0	948.0	3	3	3	1	2	2	2	1	0
D657T	955.0	1041.0	3	3	3	1	2	2	2	2	0
D657T	1041.0	1140.0	3	3	3	1	2	2	2	2	0
D657T	1140.0	1217.0	3	3	3	1	2	2	2	2	0
D657T	1217.0	1327.0	3	3	3	1	2	2	2	1	0
D657T	1327.0	1418.0	3	3	3	1	2	2	2	2	0
D657T	1418.0	1511.0	3	3	3	1	2	2	2	2	0
D657T	1511.0	1581.0	3	3	3	1	2	2	2	2	0
D658T	0.0	129.0	3	1	2	1	1	1	1	1	0
D658T	129.0	210.0	3	1	2	1	1	1	1	1	0
D658T	210.0	326.0	3	1	2	1	1	1	1	1	0
D658T	326.0	419.0	3	1	2	1	1	1	1	1	0
D659T	0.0	122.0	3	3	3	1	1	2	3	2	0
D659T	122.0	238.0	3	3	3	1	1	2	3	1	0
D659T	238.0	371.0	3	3	3	1	1	2	3	1	0
D659T	371.0	439.0	3	3	3	1	1	2	3	2	0
D659T	439.0	518.0	3	3	3	1	1	2	3	1	0
D659T	518.0	710.0	3	3	3	1	1	2	3	1	0
D659T	710.0	886.0	3	3	3	2	1	2	3	1	0
D659T	886.0	977.0	3	3	3	1	1	2	3	1	0
D659T	977.0	1071.0	3	3	3	2	1	2	3	1	0
D659T	1071.0	1162.0	3	3	3	1	1	2	3	1	0
D659T	1162.0	1256.0	3	3	3	2	1	2	3	1	0
D659T	1256.0	1378.0	3	3	3	1	1	2	3	1	0
D659T	1378.0	1473.0	3	3	3	1	1	2	3	1	0
D660T	0.0	79.0	3	2	1	1	2	2	3	1	0
D660T	79.0	171.0	3	2	1	1	2	2	3	2	0
D660T	171.0	290.0	3	2	1	1	2	2	3	2	0
D660T	297.0	381.0	3	2	1	1	2	2	3	2	0
D660T	388.0	473.0	3	2	1	1	2	2	3	2	0
D660T	473.0	581.0	3	2	1	1	2	2	3	2	0
D660T	581.0	764.0	3	2	1	1	2	2	3	2	0
D660T	764.0	856.0	3	2	1	1	2	2	3	1	0
D660T	856.0	967.0	3	2	1	1	2	2	3	2	0
D660T	967.0	1059.0	3	2	1	1	2	2	3	2	0
D660T	1059.0	1176.0	3	2	1	1	2	2	3	2	0
D660T	1176.0	1274.0	3	2	1	1	2	2	3	2	0
D660T	1274.0	1373.0	3	2	1	1	2	2	3	2	0
D660T	1373.0	1484.0	3	2	1	1	2	2	3	2	0
D662T	0.0	105.0	3	3	3	1	2	1	2	1	0
D662T	105.0	190.0	3	3	3	1	2	1	2	1	0
D662T	190.0	390.0	3	3	3	1	2	1	2	1	0
D662T	390.0	1316.0	3	3	3	1	2	1	2	1	0
D662T	1316.0	1421.0	3	3	3	1	2	1	2	1	0
D662T	1421.0	1589.0	3	3	3	1	2	1	2	1	0
D663T	0.0	80.0	3	3	1	1	2	1	2	2	0
D663T	87.0	444.0	3	3	1	1	2	1	2	1	0
D664T	0.0	95.0	3	3	3	1	2	1	2	1	0
D664T	95.0	182.0	3	3	3	1	2	1	2	1	0
D664T	182.0	270.0	3	3	3	1	2	1	2	2	0
D664T	270.0	368.0	3	3	3	1	2	1	2	1	0
D665T	0.0	95.0	3	2	3	1	2	2	3	1	0
D665T	95.0	182.0	3	2	3	1	2	2	3	1	0
D665T	189.0	270.0	3	2	3	1	2	2	3	1	0
D665T	277.0	368.0	3	2	3	1	2	2	3	1	0
D665T	368.0	479.0	3	2	3	1	2	2	3	1	0
D665T	486.0	580.0	3	2	3	1	2	2	3	1	0
D665T	580.0	672.0	3	2	3	1	2	2	3	8	0
D665T	672.0	776.0	3	2	3	1	2	2	3	1	0
D665T	776.0	867.0	3	2	3	1	2	2	3	1	0
D665T	867.0	949.0	3	2	3	1	2	2	3	1	0
D665T	949.0	1043.0	3	2	3	1	2	2	3	1	0
D665T	1050.0	1125.0	3	2	3	1	2	2	3	1	0
D665T	1125.0	1249.0	3	2	3	1	2	2	3	1	0
D665T	1249.0	1466.0	3	2	3	1	2	2	3	1	0
D666T	0.0	95.0	3	2	1	1	2	1	1	2	0
D666T	95.0	223.0	3	2	1	1	2	1	1	2	0
D666T	223.0	437.0	3	2	1	2	2	1	1	2	0
D666T	437.0	672.0	3	2	1	1	2	1	1	1	0
D666T	672.0	970.0	3	2	1	1	2	1	1	2	0
D666T	970.0	1039.0	3	2	1	1	2	1	1	2	0
D666T	1039.0	1354.0	3	2	1	1	2	1	1	2	0
D666T	1354.0	1466.0	3	2	1	1	2	1	1	2	0
D668T	0.0	99.0	3	9	1	1	2	2	2	2	0
D668T	106.0	182.0	3	9	1	1	2	2	2	2	0
D668T	189.0	244.0	3	9	1	1	2	2	2	2	0
D670T	0.0	97.0	3	3	1	1	2	1	3	2	0
D670T	97.0	181.0	3	3	1	1	2	1	3	2	0
D670T	181.0	273.0	3	3	1	1	2	1	3	2	0
D670T	273.0	364.0	3	3	1	1	2	1	3	2	0
D670T	364.0	454.0	3	3	1	1	2	1	3	2	0
D670T	454.0	546.0	3	3	1	1	2	1	3	2	0
D670T	546.0	635.0	3	3	1	1	2	1	3	2	0
D670T	635.0	726.0	3	3	1	1	2	1	3	2	0
D670T	726.0	817.0	3	3	1	1	2	1	3	2	0
D670T	824.0	905.0	3	3	1	1	2	1	3	2	0
D670T	905.0	996.0	3	3	1	1	2	1	3	2	0
D670T	996.0	1091.0	3	3	1	1	2	1	3	2	0
D670T	1091.0	1182.0	3	3	1	1	2	1	3	2	0
D670T	1182.0	1273.0	3	3	1	1	2	1	3	2	0
D670T	1280.0	1364.0	3	3	1	1	2	1	3	2	0
D670T	1364.0	1455.0	3	3	1	1	2	1	3	2	0
D672T	0.0	106.0	3	3	1	1	2	2	1	1	0
D672T	113.0	190.0	3	3	1	1	2	2	1	1	0
D672T	190.0	259.0	3	3	1	1	2	2	1	2	0
D672T	266.0	371.0	3	3	1	1	2	2	1	1	0
D672T	371.0	461.0	3	3	1	1	2	2	1	1	0
D673T	0.0	85.0	3	3	3	1	2	2	2	2	0
D673T	85.0	322.0	3	3	3	1	2	2	2	1	0
D675T	0.0	120.0	3	3	1	1	2	2	3	1	0
D675T	120.0	184.0	3	3	1	1	2	2	3	1	0
D675T	184.0	416.0	3	3	1	1	2	2	3	2	0
D675T	416.0	494.0	3	3	1	1	2	2	3	1	0
D675T	494.0	721.0	3	3	1	1	2	2	3	1	0
D675T	721.0	793.0	3	3	1	1	2	2	3	1	0
D675T	793.0	878.0	3	3	1	1	2	2	3	2	0
D675T	878.0	963.0	3	3	1	1	2	2	3	1	0
D675T	970.0	1078.0	3	3	1	1	2	2	3	8	0
D675T	1078.0	1351.0	3	3	1	1	2	2	3	1	0
D675T	1351.0	1442.0	3	3	1	1	2	2	3	1	0
D675T	1442.0	1535.0	3	3	1	1	2	2	3	1	0
D676T	0.0	278.0	3	3	1	1	2	1	2	1	0
D676T	278.0	370.0	3	3	1	1	2	1	2	1	0
D676T	370.0	466.0	3	3	1	1	2	1	2	1	0
D676T	473.0	593.0	3	3	1	1	2	1	2	1	0
D676T	593.0	665.0	3	3	1	1	2	1	2	1	0
D676T	665.0	733.0	3	3	1	1	2	1	2	1	0
D676T	733.0	810.0	3	3	1	1	2	1	2	1	0
D676T	817.0	966.0	3	3	1	1	2	1	2	1	0
D676T	973.0	1236.0	3	3	1	1	2	1	2	2	0
D676T	1243.0	1328.0	3	3	1	1	2	1	2	1	0
D676T	1328.0	1517.0	3	3	1	1	2	1	2	1	0
D677T	0.0	97.0	3	2	3	1	1	1	2	1	0
D677T	97.0	187.0	3	2	3	1	1	1	2	1	0
D677T	187.0	279.0	3	2	3	1	1	1	2	8	0
D677T	279.0	397.0	3	2	3	1	1	1	2	1	0
D677T	397.0	489.0	3	2	3	1	1	1	2	1	0
D677T	489.0	609.0	3	2	3	1	1	1	2	8	0
D677T	609.0	714.0	3	2	3	1	1	1	2	1	0
D677T	721.0	818.0	3	2	3	1	1	1	2	1	0
D677T	825.0	974.0	3	2	3	1	1	1	2	1	0
D677T	981.0	1047.0	3	2	3	1	1	1	2	8	0
D677T	1047.0	1166.0	3	2	3	1	1	1	2	8	0
D677T	1166.0	1265.0	3	2	3	1	1	1	2	8	0
D677T	1265.0	1392.0	3	2	3	1	1	1	2	1	0
D677T	1392.0	1504.0	3	2	3	1	1	1	2	8	0
D678T	0.0	89.0	3	1	3	1	2	1	1	2	0
D678T	89.0	304.0	3	1	3	1	2	1	1	2	0
D678T	304.0	396.0	3	1	3	1	2	1	1	2	0
D678T	396.0	509.0	3	1	3	1	2	1	1	1	0
D678T	509.0	789.0	3	1	3	1	2	1	1	2	0
D678T	789.0	1018.0	3	1	3	1	2	1	1	1	0
D678T	1018.0	1109.0	3	1	3	1	2	1	1	8	0
D679T	0.0	235.0	3	3	3	1	1	2	3	1	0
D679T	235.0	630.0	3	3	3	2	1	2	3	1	0
D680T	0.0	84.0	3	2	1	1	2	2	2	2	0
D680T	84.0	161.0	3	2	1	1	2	2	2	1	0
D680T	161.0	252.0	3	2	1	1	2	2	2	2	0
D680T	252.0	345.0	3	2	1	1	2	2	2	2	0
D680T	345.0	442.0	3	2	1	1	2	2	2	1	0
D680T	442.0	524.0	3	2	1	1	2	2	2	1	0
D680T	524.0	614.0	3	2	1	1	2	2	2	1	0
D680T	614.0	727.0	3	2	1	1	2	2	2	8	0
D680T	727.0	798.0	3	2	1	1	2	2	2	1	0
D680T	798.0	902.0	3	2	1	1	2	2	2	1	0
D680T	909.0	995.0	3	2	1	1	2	2	2	2	0
D681T	0.0	90.0	3	3	3	1	1	1	2	1	0
D681T	97.0	168.0	3	3	3	1	1	1	2	1	0
D681T	168.0	286.0	3	3	3	2	1	1	2	2	0
D681T	286.0	375.0	3	3	3	1	1	1	2	1	0
D681T	375.0	466.0	3	3	3	1	1	1	2	1	0
D681T	466.0	540.0	3	3	3	1	1	1	2	1	0
D681T	540.0	634.0	3	3	3	1	1	1	2	1	0
D681T	641.0	726.0	3	3	3	1	1	1	2	2	0
D681T	726.0	865.0	3	3	3	1	1	1	2	1	0
D681T	872.0	958.0	3	3	3	1	1	1	2	1	0
D681T	958.0	1159.0	3	3	3	1	1	1	2	1	0
D681T	1159.0	1244.0	3	3	3	1	1	1	2	1	0
D681T	1244.0	1335.0	3	3	3	1	1	1	2	1	0
D681T	1335.0	1427.0	3	3	3	1	1	1	2	1	0
D681T	1427.0	1551.0	3	3	3	1	1	1	2	1	0
D682T	0.0	72.0	3	3	3	1	1	1	2	2	0
D682T	79.0	161.0	3	3	3	1	1	1	2	1	0
D682T	168.0	280.0	3	3	3	1	1	1	2	1	0
D682T	287.0	370.0	3	3	3	1	1	1	2	1	0
D682T	377.0	446.0	3	3	3	1	1	1	2	1	0
D682T	446.0	540.0	3	3	3	1	1	1	2	1	0
D682T	540.0	635.0	3	3	3	1	1	1	2	8	0
D682T	635.0	713.0	3	3	3	1	1	1	2	1	0
D682T	720.0	805.0	3	3	3	1	1	1	2	1	0
D682T	805.0	814.5	3	3	3	2	1	1	2	1	1
D682T	814.5	909.0	3	3	3	2	1	1	2	1	0
D682T	916.0	989.0	3	3	3	2	1	1	2	1	0
D682T	989.0	1090.0	3	3	3	2	1	1	2	1	0
D682T	1097.0	1357.0	3	3	3	1	1	1	2	1	0
D682T	1364.0	1451.0	3	3	3	2	1	1	2	1	0
D682T	1458.0	1552.0	3	3	3	1	1	1	2	1	0
D683T	0.0	78.0	3	9	1	1	2	2	3	2	0
D683T	85.0	205.0	3	9	1	1	2	2	3	8	0
D684T	0.0	64.0	3	3	1	1	2	2	2	2	0
D684T	64.0	555.0	3	3	1	1	2	2	2	1	0
D684T	555.0	715.0	3	3	1	1	2	2	2	2	0
D684T	722.0	806.0	3	3	1	1	2	2	2	2	0
D684T	806.0	909.0	3	3	1	1	2	2	2	2	0
D684T	909.0	982.0	3	3	1	1	2	2	2	2	0
D684T	982.0	1119.0	3	3	1	1	2	2	2	2	0
D684T	1126.0	1190.0	3	3	1	1	2	2	2	2	0
D684T	1190.0	1451.0	3	3	1	1	2	2	2	2	0
D684T	1451.0	1527.0	3	3	1	1	2	2	2	2	0
D685T	0.0	163.0	3	2	1	1	2	2	2	1	0
D687T	0.0	123.0	3	1	1	1	2	1	2	1	0
D688T	0.0	91.0	3	1	3	1	2	2	3	1	0
D688T	91.0	181.0	3	1	3	1	2	2	3	1	0
D688T	181.0	264.0	3	1	3	1	2	2	3	1	0
D688T	264.0	375.0	3	1	3	1	2	2	3	1	0
D688T	375.0	544.0	3	1	3	1	2	2	3	1	0
D688T	551.0	656.0	3	1	3	1	2	2	3	1	0
D688T	656.0	755.0	3	1	3	1	2	2	3	1	0
D688T	762.0	916.0	3	1	3	1	2	2	3	1	0
D688T	916.0	1043.0	3	1	3	1	2	2	3	1	0
D688T	1043.0	1119.0	3	1	3	1	2	2	3	1	0
D688T	1119.0	1223.0	3	1	3	1	2	2	3	1	0
D688T	1223.0	1349.0	3	1	3	1	2	2	3	1	0
D688T	1349.0	1439.0	3	1	3	1	2	2	3	1	0
D688T	1439.0	1524.0	3	1	3	1	2	2	3	1	0
D689T	0.0	223.0	3	1	3	1	2	2	2	1	0
D689T	230.0	390.0	3	1	3	2	2	2	2	1	0
D689T	390.0	557.0	2	1	3	1	2	2	2	9	0
D689T	557.0	654.0	2	1	3	1	2	2	2	8	0
D689T	654.0	746.0	2	1	3	1	2	2	2	8	0
D689T	746.0	829.0	2	1	3	1	2	2	2	8	0
D689T	829.0	941.0	2	1	3	1	2	2	2	8	0
D689T	941.0	1026.0	2	1	3	1	2	2	2	8	0
D689T	1026.0	1132.0	2	1	3	1	2	2	2	1	0
D689T	1139.0	1265.0	2	1	3	2	2	2	2	1	0
D689T	1265.0	1446.0	2	1	3	1	2	2	2	8	0
D693T	0.0	507.0	3	1	2	2	1	2	3	2	0
D693T	514.0	598.0	3	1	2	2	1	2	3	2	0
D693T	598.0	695.0	3	1	2	2	1	2	3	1	0
D693T	702.0	703.5	3	1	2	1	1	2	3	2	1
D693T	703.5	809.0	3	1	2	1	1	2	3	2	0
D693T	816.0	903.0	3	1	2	2	1	2	3	1	0
D694T	0.0	141.0	3	3	1	1	2	1	2	1	0
D695T	0.0	597.0	3	3	1	1	2	2	2	2	0
D696T	0.0	89.0	3	1	3	1	2	1	1	1	0
D701T	0.0	377.0	3	1	2	1	2	1	1	1	0
D702T	0.0	95.0	3	1	1	1	2	1	2	2	0
D702T	102.0	187.0	3	1	1	1	2	1	2	1	0
D703T	0.0	69.0	3	9	1	1	2	1	1	1	0
D704T	0.0	91.0	3	3	1	1	2	2	3	2	0
D704T	91.0	219.0	3	3	1	1	2	2	3	1	0
D704T	219.0	988.0	3	3	1	1	2	2	3	2	0
D707T	0.0	108.0	3	2	1	1	2	2	3	1	0
D707T	108.0	206.0	3	2	1	1	2	2	3	1	0
D707T	206.0	297.0	3	2	1	1	2	2	3	1	0
D708T	0.0	97.0	3	2	3	1	2	2	1	2	0
D708T	97.0	190.0	3	2	3	1	2	2	1	1	0
D708T	190.0	280.0	3	2	3	1	2	2	1	2	0
D708T	280.0	371.0	3	2	3	1	2	2	1	1	0
D708T	371.0	462.0	3	2	3	1	2	2	1	1	0
D708T	462.0	555.0	3	2	3	1	2	2	1	1	0
D708T	555.0	656.0	3	2	3	1	2	2	1	1	0
D708T	656.0	740.0	3	2	3	1	2	2	1	2	0
D708T	740.0	838.0	3	2	3	1	2	2	1	1	0
D708T	838.0	932.0	3	2	3	1	2	2	1	1	0
D708T	932.0	1027.0	3	2	3	1	2	2	1	2	0
D708T	1027.0	1146.0	3	2	3	1	2	2	1	1	0
D709T	0.0	82.0	3	3	2	1	2	2	3	1	0
D709T	82.0	167.0	3	3	2	1	2	2	3	1	0
D709T	174.0	258.0	3	3	2	1	2	2	3	1	0
D709T	258.0	337.0	3	3	2	1	2	2	3	1	0
D709T	337.0	428.0	3	3	2	1	2	2	3	1	0
D709T	428.0	519.0	3	3	2	1	2	2	3	1	0
D709T	519.0	614.0	3	3	2	1	2	2	3	1	0
D709T	614.0	706.0	3	3	2	1	2	2	3	1	0
D711T	0.0	89.0	3	2	2	1	2	2	3	1	0
D711T	96.0	206.0	3	2	2	1	2	2	3	1	0
D711T	213.0	306.0	3	2	2	1	2	2	3	1	0
D712T	0.0	88.0	3	2	2	2	1	1	1	2	0
D712T	88.0	179.0	3	2	2	1	1	1	1	2	0
D712T	179.0	270.0	3	2	2	2	1	1	1	1	0
D712T	277.0	512.0	3	2	2	2	1	1	1	2	0
D712T	512.0	612.0	3	2	2	2	1	1	1	2	0
D712T	612.0	787.0	3	2	2	2	1	1	1	1	0
D712T	794.0	879.0	3	2	2	1	1	1	1	2	0
D712T	879.0	974.0	3	2	2	1	1	1	1	1	0
D712T	981.0	1122.0	3	2	2	1	1	1	1	2	0
D714T	0.0	91.0	3	3	2	1	1	1	2	1	0
D714T	98.0	175.0	3	3	2	1	1	1	2	1	0
D714T	175.0	293.0	3	3	2	1	1	1	2	1	0
D714T	293.0	379.0	3	3	2	1	1	1	2	1	0
D714T	379.0	485.0	3	3	2	1	1	1	2	1	0
D714T	485.0	512.0	3	3	2	1	1	1	2	1	1
D714T	512.0	645.0	3	3	2	1	1	1	2	1	0
D714T	652.0	771.0	3	3	2	1	1	1	2	1	0
D714T	771.0	891.0	3	3	2	1	1	1	2	1	0
D715T	0.0	84.0	3	3	3	1	1	2	3	1	0
D715T	84.0	169.0	3	3	3	1	1	2	3	1	0
D715T	176.0	258.0	3	3	3	1	1	2	3	1	0
D715T	258.0	350.0	3	3	3	1	1	2	3	1	0
D715T	357.0	441.0	3	3	3	2	1	2	3	1	0
D715T	448.0	532.0	3	3	3	1	1	2	3	1	0
D715T	532.0	629.0	3	3	3	1	1	2	3	1	0
D715T	629.0	722.0	3	3	3	1	1	2	3	1	0
D715T	722.0	819.0	3	3	3	1	1	2	3	8	0
D715T	819.0	918.0	3	3	3	1	1	2	3	1	0
D716T	0.0	84.0	3	3	3	1	1	2	2	1	0
D716T	84.0	205.0	3	3	3	1	1	2	2	1	0
D716T	212.0	302.0	3	3	3	1	1	2	2	1	0
D716T	302.0	394.0	3	3	3	1	1	2	2	1	0
D716T	394.0	526.0	3	3	3	1	1	2	2	1	0
D716T	526.0	603.0	3	3	3	1	1	2	2	1	0
D716T	603.0	799.0	3	3	3	1	1	2	2	1	0
D717T	0.0	90.0	3	1	3	1	1	1	2	1	0
D717T	90.0	188.0	3	1	3	1	1	1	2	1	0
D717T	188.0	287.0	3	1	3	1	1	1	2	1	0
D717T	287.0	379.0	3	1	3	1	1	1	2	1	0
D717T	379.0	475.0	3	1	3	1	1	1	2	1	0
D717T	475.0	555.0	3	1	3	1	1	1	2	1	0
D717T	555.0	628.0	3	1	3	1	1	1	2	1	0
D717T	628.0	707.0	3	1	3	1	1	1	2	1	0
D717T	707.0	782.0	3	1	3	1	1	1	2	1	0
D717T	782.0	863.0	3	1	3	1	1	1	2	1	0
D717T	863.0	960.0	3	1	3	1	1	1	2	8	0
D717T	960.0	1076.0	3	1	3	1	1	1	2	1	0
D717T	1083.0	1154.0	3	1	3	1	1	1	2	8	0
D717T	1154.0	1224.0	3	1	3	1	1	1	2	1	0
D717T	1224.0	1335.0	3	1	3	1	1	1	2	8	0
D717T	1335.0	1470.0	3	1	3	1	1	1	2	8	0
D718T	0.0	83.0	3	9	2	1	2	1	2	1	0
D718T	83.0	238.0	3	9	2	1	2	1	2	1	0
D719T	0.0	92.0	3	3	2	1	2	2	3	2	0
D719T	92.0	195.0	3	3	2	1	2	2	3	2	0
D719T	195.0	287.0	3	3	2	1	2	2	3	2	0
D719T	287.0	377.0	3	3	2	1	2	2	3	2	0
D719T	377.0	469.0	3	3	2	1	2	2	3	1	0
D719T	476.0	599.0	3	3	2	1	2	2	3	2	0
D719T	599.0	720.0	3	3	2	1	2	2	3	2	0
D719T	720.0	886.0	3	3	2	1	2	2	3	1	0
D719T	886.0	966.0	3	3	2	1	2	2	3	2	0
D719T	966.0	1082.0	3	3	2	1	2	2	3	2	0
D719T	1082.0	1168.0	3	3	2	1	2	2	3	2	0
D719T	1175.0	1317.0	3	3	2	1	2	2	3	1	0
D719T	1317.0	1393.0	3	3	2	1	2	2	3	2	0
D720T	0.0	109.0	3	3	3	2	2	1	2	1	0
D720T	116.0	390.0	3	3	3	1	2	1	2	1	0
D721T	0.0	81.0	3	3	2	1	1	2	2	1	0
D721T	81.0	175.0	3	3	2	1	1	2	2	1	0
D721T	182.0	268.0	3	3	2	1	1	2	2	1	0
D721T	268.0	368.0	3	3	2	1	1	2	2	1	0
D721T	368.0	462.0	3	3	2	1	1	2	2	1	0
D721T	469.0	532.0	3	3	2	1	1	2	2	1	0
D721T	532.0	623.0	3	3	2	1	1	2	2	1	0
D721T	623.0	703.0	3	3	2	1	1	2	2	1	0
D721T	710.0	798.0	3	3	2	1	1	2	2	1	0
D721T	798.0	897.0	3	3	2	1	1	2	2	1	0
D721T	897.0	987.0	3	3	2	1	1	2	2	1	0
D721T	987.0	1086.0	3	3	2	1	1	2	2	1	0
D721T	1093.0	1177.0	3	3	2	1	1	2	2	1	0
D721T	1177.0	1269.0	3	3	2	1	1	2	2	1	0
D721T	1276.0	1365.0	3	3	2	1	1	2	2	1	0
D721T	1372.0	1452.0	3	3	2	1	1	2	2	1	0
D722T	0.0	88.0	3	3	3	1	1	2	3	2	0
D722T	88.0	164.0	3	3	3	1	1	2	3	1	0
D722T	164.0	247.0	3	3	3	1	1	2	3	1	0
D722T	247.0	344.0	3	3	3	1	1	2	3	1	0
D722T	344.0	434.0	3	3	3	1	1	2	3	1	0
D722T	434.0	519.0	3	3	3	1	1	2	3	1	0
D722T	519.0	610.0	3	3	3	1	1	2	3	1	0
D722T	610.0	700.0	3	3	3	1	1	2	3	2	0
[truncated: 510 more rows]

## Sheet: data_file_Table_2_vih_incident
unique	start0	stop0	groupe	duree_3cat	lieu	constante	benin	statmat	age_3cat	nbclidern2	vih_incident
D601T	0	121.0	3	1	1	1	2	1	3	2	0
D602T	0	102.0	3	2	1	1	2	1	3	2	0
D602T	102	193.0	3	2	1	1	2	1	3	1	0
D602T	193	277.0	3	2	1	1	2	1	3	2	0
D602T	277	396.0	3	2	1	1	2	1	3	2	0
D602T	396	488.0	3	2	1	1	2	1	3	2	0
D602T	488	577.0	3	2	1	1	2	1	3	1	0
D602T	577	684.0	3	2	1	1	2	1	3	1	0
D602T	684	775.0	3	2	1	1	2	1	3	2	0
D602T	775	866.0	3	2	1	1	2	1	3	2	0
D602T	866	950.0	3	2	1	1	2	1	3	2	0
D602T	950	1034.0	3	2	1	1	2	1	3	1	0
D602T	1034	1152.0	3	2	1	1	2	1	3	1	0
D602T	1152	1245.0	3	2	1	1	2	1	3	2	0
D602T	1245	1336.0	3	2	1	1	2	1	3	2	0
D602T	1336	1426.0	3	2	1	1	2	1	3	2	0
D602T	1426	1532.0	3	2	1	1	2	1	3	2	0
D602T	1532	1613.0	3	2	1	1	2	1	3	2	0
D603T	0	89.0	3	3	1	1	2	2	2	2	0
D603T	89	180.0	3	3	1	1	2	2	2	1	0
D603T	180	270.0	3	3	1	1	2	2	2	2	0
D603T	270	377.0	3	3	1	1	2	2	2	1	0
D603T	377	453.0	3	3	1	1	2	2	2	1	0
D603T	453	521.0	3	3	1	1	2	2	2	1	0
D603T	521	605.0	3	3	1	1	2	2	2	2	0
D603T	605	670.0	3	3	1	1	2	2	2	2	0
D604T	0	89.0	3	3	1	1	2	1	2	2	0
D604T	89	179.0	3	3	1	1	2	1	2	1	0
D605T	0	93.0	3	3	1	1	2	1	3	2	0
D605T	93	183.0	3	3	1	1	2	1	3	2	0
D605T	183	273.0	3	3	1	1	2	1	3	2	0
D605T	273	364.0	3	3	1	1	2	1	3	2	0
D605T	364	459.0	3	3	1	1	2	1	3	2	0
D605T	459	554.0	3	3	1	1	2	1	3	1	0
D605T	554	626.0	3	3	1	1	2	1	3	2	0
D605T	626	722.0	3	3	1	1	2	1	3	2	0
D605T	722	814.0	3	3	1	1	2	1	3	2	0
D605T	814	871.0	3	3	1	1	2	1	3	2	0
D605T	871	970.0	3	3	1	1	2	1	3	2	0
D605T	970	1057.0	3	3	1	1	2	1	3	2	0
D606T	0	98.0	3	3	2	1	2	1	2	2	0
D606T	98	191.0	3	3	2	1	2	1	2	1	0
D606T	191	277.0	3	3	2	1	2	1	2	1	0
D606T	277	371.0	3	3	2	1	2	1	2	2	0
D606T	371	527.0	3	3	2	1	2	1	2	1	0
D606T	527	689.0	3	3	2	1	2	1	2	1	0
D606T	689	791.0	3	3	2	1	2	1	2	1	0
D606T	791	941.0	3	3	2	1	2	1	2	2	0
D606T	941	1071.0	3	3	2	1	2	1	2	2	0
D606T	1071	1211.0	3	3	2	1	2	1	2	2	0
D606T	1211	1310.0	3	3	2	1	2	1	2	2	0
D608T	0	126.0	3	3	1	1	2	1	3	2	0
D608T	126	217.0	3	3	1	1	2	1	3	2	0
D608T	217	316.0	3	3	1	1	2	1	3	2	0
D608T	316	490.0	3	3	1	1	2	1	3	2	0
D609T	0	86.0	3	2	1	1	2	1	2	2	0
D609T	86	175.0	3	2	1	1	2	1	2	1	0
D609T	175	266.0	3	2	1	1	2	1	2	1	0
D609T	266	373.0	3	2	1	9	2	1	2	8	0
D609T	373	450.0	3	2	1	1	2	1	2	1	0
D609T	450	568.0	3	2	1	1	2	1	2	1	0
D609T	568	666.0	3	2	1	1	2	1	2	1	0
D610T	0	86.0	3	2	1	1	2	1	2	1	0
D611T	0	153.0	3	2	1	1	2	1	2	2	0
D612T	0	104.0	3	3	1	1	2	2	3	2	0
D612T	104	204.0	3	3	1	1	2	2	3	2	0
D612T	204	308.0	3	3	1	1	2	2	3	2	0
D612T	308	421.0	3	3	1	1	2	2	3	2	0
D612T	421	525.0	3	3	1	1	2	2	3	2	0
D612T	525	616.0	3	3	1	1	2	2	3	2	0
D612T	616	707.0	3	3	1	1	2	2	3	2	0
D612T	707	798.0	3	3	1	1	2	2	3	2	0
D612T	798	894.0	3	3	1	1	2	2	3	2	0
D612T	894	967.0	3	3	1	1	2	2	3	2	0
D612T	967	1054.0	3	3	1	1	2	2	3	2	0
D612T	1054	1147.0	3	3	1	1	2	2	3	2	0
D612T	1147	1245.0	3	3	1	1	2	2	3	2	0
D613T	0	100.0	3	3	1	1	2	1	2	2	0
D613T	100	200.0	3	3	1	1	2	1	2	2	0
D613T	200	422.0	3	3	1	1	2	1	2	2	0
D613T	422	515.0	3	3	1	1	2	1	2	2	0
D613T	515	633.0	3	3	1	1	2	1	2	2	0
D613T	633	780.0	3	3	1	1	2	1	2	2	0
D613T	780	879.0	3	3	1	1	2	1	2	2	0
D613T	879	1005.0	3	3	1	1	2	1	2	1	0
D614T	0	272.0	3	3	1	1	2	1	2	2	0
D614T	272	377.0	3	3	1	1	2	1	2	2	0
D614T	377	631.0	3	3	1	1	2	1	2	2	0
D614T	631	818.0	3	3	1	1	2	1	2	2	0
D614T	818	913.0	3	3	1	1	2	1	2	2	0
D614T	913	989.0	3	3	1	1	2	1	2	2	0
D614T	989	1114.0	3	3	1	1	2	1	2	2	0
D614T	1114	1199.0	3	3	1	1	2	1	2	2	0
D614T	1199	1385.0	3	3	1	1	2	1	2	2	0
D614T	1385	1480.0	3	3	1	1	2	1	2	2	0
D614T	1480	1612.0	3	3	1	1	2	1	2	2	0
D616T	0	92.0	3	1	1	1	2	1	2	2	0
D617T	0	121.0	3	2	2	1	2	1	1	1	0
D617T	121	217.0	3	2	2	1	2	1	1	2	0
D617T	217	449.0	3	2	2	1	2	1	1	1	0
D617T	449	1505.0	3	2	2	2	2	1	1	2	0
D618T	0	103.0	3	1	1	1	2	1	2	1	0
D618T	103	202.0	3	1	1	1	2	1	2	1	0
D618T	202	289.0	3	1	1	1	2	1	2	1	0
D618T	289	376.0	3	1	1	1	2	1	2	1	0
D618T	376	534.0	3	1	1	1	2	1	2	1	0
D618T	534	630.0	3	1	1	1	2	1	2	1	0
D618T	630	820.0	3	1	1	1	2	1	2	1	0
D618T	820	922.0	3	1	1	1	2	1	2	1	0
D618T	922	1016.0	3	1	1	1	2	1	2	1	0
D618T	1016	1118.0	3	1	1	1	2	1	2	2	0
D618T	1118	1479.0	3	1	1	1	2	1	2	1	0
D618T	1479	1589.0	3	1	1	1	2	1	2	2	0
D619T	0	97.0	3	1	1	1	2	1	1	2	0
D619T	97	195.0	3	1	1	1	2	1	1	2	0
D619T	195	286.0	3	1	1	1	2	1	1	2	0
D619T	286	430.0	3	1	1	1	2	1	1	2	0
D619T	430	508.0	3	1	1	1	2	1	1	1	0
D619T	508	607.0	3	1	1	1	2	1	1	1	0
D619T	607	852.0	3	1	1	1	2	1	1	1	0
D620T	0	93.0	3	3	1	1	2	1	3	2	0
D620T	93	176.0	3	3	1	1	2	1	3	2	0
D620T	176	261.0	3	3	1	1	2	1	3	2	0
D620T	261	347.0	3	3	1	1	2	1	3	2	0
D620T	347	444.0	3	3	1	1	2	1	3	2	0
D620T	444	528.0	3	3	1	1	2	1	3	2	0
D620T	528	773.0	3	3	1	1	2	1	3	2	0
D620T	773	1003.0	3	3	1	1	2	1	3	2	0
D620T	1003	1121.0	3	3	1	1	2	1	3	2	0
D620T	1121	1200.0	3	3	1	1	2	1	3	2	0
D620T	1200	1319.0	3	3	1	1	2	1	3	1	0
D620T	1319	1416.0	3	3	1	1	2	1	3	2	0
D621T	0	93.0	3	3	1	1	2	2	3	2	0
D621T	93	190.0	3	3	1	1	2	2	3	2	0
D621T	190	280.0	3	3	1	1	2	2	3	1	0
D622T	0	92.0	3	2	1	1	2	1	3	2	0
D622T	92	176.0	3	2	1	1	2	1	3	2	0
D622T	176	259.0	3	2	1	1	2	1	3	2	0
D622T	259	347.0	3	2	1	1	2	1	3	2	0
D622T	347	436.0	3	2	1	1	2	1	3	2	0
D622T	436	504.0	3	2	1	1	2	1	3	2	0
D622T	504	605.0	3	2	1	1	2	1	3	2	0
D622T	605	676.0	3	2	1	1	2	1	3	2	0
D622T	676	764.0	3	2	1	1	2	1	3	2	0
D622T	764	857.0	3	2	1	1	2	1	3	2	0
D622T	857	960.0	3	2	1	1	2	1	3	2	0
D622T	960	1071.0	3	2	1	1	2	1	3	2	0
D622T	1071	1171.0	3	2	1	1	2	1	3	2	0
D622T	1171	1242.0	3	2	1	1	2	1	3	2	0
D622T	1242	1331.0	3	2	1	1	2	1	3	2	0
D622T	1331	1442.0	3	2	1	1	2	1	3	1	0
D622T	1442	1529.0	3	2	1	1	2	1	3	2	0
D622T	1529	1584.0	3	2	1	1	2	1	3	2	0
D623T	0	130.0	3	9	1	1	2	1	1	2	0
D623T	130	282.0	3	9	1	1	2	1	1	1	0
D623T	282	327.0	3	9	1	1	2	1	1	1	1
D624T	0	141.0	3	1	1	1	2	1	2	1	0
D624T	141	267.0	3	1	1	1	2	1	2	1	0
D624T	267	366.0	3	1	1	1	2	1	2	1	0
D624T	366	513.0	3	1	1	1	2	1	2	1	0
D624T	513	624.0	3	1	1	1	2	1	2	1	0
D624T	624	864.0	3	1	1	1	2	1	2	1	0
D624T	864	1141.0	3	1	1	1	2	1	2	1	0
D625T	0	91.0	3	3	2	1	2	1	3	1	0
D625T	91	181.0	3	3	2	1	2	1	3	1	0
D625T	181	272.0	3	3	2	1	2	1	3	1	0
D625T	272	589.0	3	3	2	1	2	1	3	1	0
D626T	0	92.0	3	3	3	1	1	1	2	2	0
D626T	92	183.0	3	3	3	1	1	1	2	1	0
D626T	183	272.0	3	3	3	1	1	1	2	1	0
D626T	272	364.0	3	3	3	1	1	1	2	1	0
D626T	364	454.0	3	3	3	1	1	1	2	1	0
D626T	454	546.0	3	3	3	1	1	1	2	1	0
D626T	546	637.0	3	3	3	1	1	1	2	1	0
D626T	637	731.0	3	3	3	1	1	1	2	1	0
D626T	731	825.0	3	3	3	1	1	1	2	1	0
D626T	825	917.0	3	3	3	1	1	1	2	1	0
D626T	917	1011.0	3	3	3	1	1	1	2	1	0
D626T	1011	1108.0	3	3	3	1	1	1	2	1	0
D626T	1108	1199.0	3	3	3	1	1	1	2	1	0
D626T	1199	1289.0	3	3	3	1	1	1	2	1	0
D626T	1289	1380.0	3	3	3	1	1	1	2	1	0
D626T	1380	1471.0	3	3	3	1	1	1	2	1	0
D626T	1471	1562.0	3	3	3	1	1	1	2	1	0
D627T	0	98.0	3	2	1	1	2	2	1	2	0
D627T	98	190.0	3	2	1	1	2	2	1	1	0
D627T	190	279.0	3	2	1	1	2	2	1	1	0
D627T	279	384.0	3	2	1	1	2	2	1	1	0
D627T	384	489.0	3	2	1	1	2	2	1	2	0
D627T	489	608.0	3	2	1	1	2	2	1	1	0
D627T	608	841.0	3	2	1	1	2	2	1	1	0
D627T	841	1014.0	3	2	1	1	2	2	1	1	0
D627T	1014	1119.0	3	2	1	1	2	2	1	1	0
D627T	1119	1217.0	3	2	1	1	2	2	1	1	0
D627T	1217	1322.0	3	2	1	1	2	2	1	1	0
D627T	1322	1413.0	3	2	1	1	2	2	1	1	0
D627T	1413	1497.0	3	2	1	1	2	2	1	1	0
D627T	1497	1599.0	3	2	1	1	2	2	1	1	0
D628T	0	98.0	3	3	3	2	2	2	3	1	0
D628T	98	287.0	3	3	3	2	2	2	3	1	0
D628T	287	454.0	3	3	3	2	2	2	3	2	0
D630T	0	133.0	3	3	1	2	2	1	2	2	0
D630T	133	230.0	3	3	1	1	2	1	2	1	0
D630T	230	314.0	3	3	1	1	2	1	2	2	0
D630T	314	400.0	3	3	1	1	2	1	2	1	0
D630T	400	468.0	3	3	1	1	2	1	2	1	0
D630T	468	615.0	3	3	1	1	2	1	2	2	0
D630T	615	757.0	3	3	1	1	2	1	2	2	0
D630T	757	861.0	3	3	1	1	2	1	2	2	0
D630T	861	930.0	3	3	1	1	2	1	2	1	0
D630T	930	1044.0	3	3	1	1	2	1	2	2	0
D630T	1044	1128.0	3	3	1	1	2	1	2	2	0
D630T	1128	1223.0	3	3	1	1	2	1	2	2	0
D631T	0	92.0	3	9	1	1	2	1	3	2	0
D631T	92	167.0	3	9	1	1	2	1	3	2	0
D631T	167	246.0	3	9	1	1	2	1	3	1	0
D631T	246	341.0	3	9	1	1	2	1	3	2	0
D631T	341	448.0	3	9	1	1	2	1	3	2	0
D631T	448	538.0	3	9	1	1	2	1	3	2	0
D631T	538	631.0	3	9	1	1	2	1	3	2	0
D631T	631	723.0	3	9	1	1	2	1	3	2	0
D631T	723	817.0	3	9	1	1	2	1	3	2	0
D631T	817	896.0	3	9	1	1	2	1	3	1	0
D631T	896	979.0	3	9	1	1	2	1	3	2	0
D631T	979	1135.0	3	9	1	1	2	1	3	1	0
D631T	1135	1223.0	3	9	1	1	2	1	3	1	0
D631T	1223	1357.0	3	9	1	1	2	1	3	1	0
D632T	0	91.0	3	3	3	1	2	2	2	1	0
D632T	91	189.0	3	3	3	1	2	2	2	1	0
D632T	189	292.0	3	3	3	1	2	2	2	2	0
D632T	292	371.0	3	3	3	1	2	2	2	2	0
D632T	371	595.0	3	3	3	1	2	2	2	2	0
D632T	595	665.0	3	3	3	1	2	2	2	2	0
D632T	665	733.0	3	3	3	1	2	2	2	2	0
D633T	0	91.0	3	9	3	1	2	1	1	1	0
D633T	91	637.0	3	9	3	2	2	1	1	8	0
D634T	0	91.0	3	1	3	1	2	2	1	2	0
D634T	91	188.0	3	1	3	1	2	2	1	1	0
D634T	188	312.0	3	1	3	1	2	2	1	1	0
D634T	312	510.0	3	1	3	1	2	2	1	1	0
D635T	0	96.0	3	1	3	1	1	1	1	1	0
D635T	96	370.0	3	1	3	1	1	1	1	1	0
D635T	370	525.0	3	1	3	1	1	1	1	1	0
D635T	525	669.0	3	1	3	1	1	1	1	1	0
D635T	669	753.0	3	1	3	1	1	1	1	1	0
D635T	753	844.0	3	1	3	1	1	1	1	1	0
D635T	844	966.0	3	1	3	1	1	1	1	1	0
D636T	0	104.0	3	3	3	1	2	2	1	1	0
D636T	104	222.0	3	3	3	1	2	2	1	1	0
D637T	0	103.0	3	2	3	1	1	2	1	9	0
D637T	103	238.0	3	2	3	1	1	2	1	1	0
D637T	238	854.0	3	2	3	1	1	2	1	8	0
D638T	0	94.0	3	1	3	1	1	2	3	2	0
D638T	94	185.0	3	1	3	2	1	2	3	2	0
D638T	185	279.0	3	1	3	2	1	2	3	2	0
D638T	279	327.0	3	1	3	1	1	2	3	2	1
D639T	0	276.0	3	3	1	1	2	2	3	2	0
D639T	276	1116.0	3	3	1	1	2	2	3	2	0
D640T	0	94.0	3	3	2	1	1	2	3	2	0
D640T	94	139.5	3	3	2	1	1	2	3	1	1
D641T	0	92.0	3	3	1	1	2	2	3	2	0
D641T	92	183.0	3	3	1	1	2	2	3	2	0
D641T	183	302.0	3	3	1	1	2	2	3	2	0
D641T	302	397.0	3	3	1	1	2	2	3	1	0
D641T	397	488.0	3	3	1	1	2	2	3	2	0
D641T	488	588.0	3	3	1	1	2	2	3	2	0
D641T	588	659.0	3	3	1	1	2	2	3	2	0
D641T	659	758.0	3	3	1	1	2	2	3	2	0
D641T	758	855.0	3	3	1	1	2	2	3	2	0
D641T	855	953.0	3	3	1	1	2	2	3	2	0
D641T	953	1100.0	3	3	1	1	2	2	3	2	0
D641T	1100	1191.0	3	3	1	1	2	2	3	2	0
D641T	1191	1309.0	3	3	1	1	2	2	3	1	0
D641T	1309	1420.0	3	3	1	1	2	2	3	2	0
D641T	1420	1546.0	3	3	1	1	2	2	3	2	0
D642T	0	91.0	3	2	1	1	2	1	3	1	0
D642T	91	194.0	3	2	1	1	2	1	3	2	0
D642T	194	288.0	3	2	1	1	2	1	3	1	0
D642T	288	435.0	3	2	1	1	2	1	3	1	0
D642T	435	769.0	3	2	1	1	2	1	3	1	0
D642T	769	919.0	3	2	1	1	2	1	3	1	0
D643T	0	89.0	3	1	3	1	1	2	3	1	0
D643T	89	186.0	3	1	3	2	1	2	3	2	0
D643T	186	270.0	3	1	3	1	1	2	3	2	0
D643T	270	368.0	3	1	3	1	1	2	3	1	0
D644T	0	92.0	3	3	3	1	2	1	2	1	0
D644T	92	186.0	3	3	3	1	2	1	2	1	0
D644T	186	280.0	3	3	3	1	2	1	2	1	0
D644T	280	371.0	3	3	3	1	2	1	2	1	0
D644T	371	463.0	3	3	3	1	2	1	2	1	0
D644T	463	556.0	3	3	3	1	2	1	2	1	0
D644T	556	662.0	3	3	3	1	2	1	2	1	0
D644T	662	756.0	3	3	3	1	2	1	2	1	0
D644T	756	847.0	3	3	3	1	2	1	2	1	0
D644T	847	946.0	3	3	3	1	2	1	2	1	0
D644T	946	1038.0	3	3	3	1	2	1	2	1	0
D644T	1038	1129.0	3	3	3	1	2	1	2	1	0
D645T	0	102.0	3	2	2	1	1	1	1	1	0
D645T	102	198.0	3	2	2	1	1	1	1	1	0
D645T	198	294.0	3	2	2	1	1	1	1	1	0
D645T	294	434.0	3	2	2	1	1	1	1	1	0
D646T	0	101.0	3	3	1	1	2	2	3	2	0
D646T	101	267.0	3	3	1	1	2	2	3	1	0
D646T	267	702.0	3	3	1	1	2	2	3	1	0
D647T	0	92.0	3	3	1	1	2	2	3	1	0
D647T	92	181.0	3	3	1	1	2	2	3	1	0
D647T	181	295.0	3	3	1	1	2	2	3	1	0
D647T	295	391.0	3	3	1	1	2	2	3	1	0
D647T	391	471.0	3	3	1	1	2	2	3	1	0
D647T	471	545.0	3	3	1	1	2	2	3	1	0
D647T	545	638.0	3	3	1	1	2	2	3	2	0
D647T	638	748.0	3	3	1	1	2	2	3	1	0
D647T	748	840.0	3	3	1	1	2	2	3	2	0
D647T	840	951.0	3	3	1	1	2	2	3	1	0
D647T	951	1036.0	3	3	1	1	2	2	3	1	0
D647T	1036	1126.0	3	3	1	1	2	2	3	1	0
D647T	1126	1217.0	3	3	1	1	2	2	3	2	0
D647T	1217	1302.0	3	3	1	1	2	2	3	2	0
D647T	1302	1400.0	3	3	1	1	2	2	3	2	0
D647T	1400	1476.0	3	3	1	1	2	2	3	1	0
D647T	1476	1549.0	3	3	1	1	2	2	3	2	0
D648T	0	96.0	3	3	3	2	2	2	2	1	0
D648T	96	215.0	3	3	3	1	2	2	2	1	0
D648T	215	306.0	3	3	3	1	2	2	2	1	0
D648T	306	397.0	3	3	3	1	2	2	2	1	0
D648T	397	517.0	3	3	3	1	2	2	2	1	0
D648T	517	610.0	3	3	3	1	2	2	2	1	0
D648T	610	701.0	3	3	3	1	2	2	2	1	0
D648T	701	804.0	3	3	3	1	2	2	2	1	0
D648T	804	1104.0	3	3	3	1	2	2	2	8	0
D648T	1104	1225.0	3	3	3	1	2	2	2	8	0
D648T	1225	1325.0	3	3	3	2	2	2	2	1	0
D648T	1325	1415.0	3	3	3	1	2	2	2	1	0
D648T	1415	1510.0	3	3	3	2	2	2	2	1	0
D649T	0	91.0	3	3	3	1	2	1	1	1	0
D649T	91	191.0	3	3	3	1	2	1	1	1	0
D649T	191	334.0	3	3	3	1	2	1	1	2	0
D649T	334	428.0	3	3	3	1	2	1	1	1	0
D650T	0	92.0	3	3	3	2	2	1	1	2	0
D650T	92	218.0	3	3	3	1	2	1	1	2	0
D650T	218	307.0	3	3	3	1	2	1	1	1	0
D650T	307	427.0	3	3	3	2	2	1	1	2	0
D650T	427	506.0	3	3	3	2	2	1	1	1	0
D650T	506	611.0	3	3	3	1	2	1	1	1	0
D650T	611	692.0	3	3	3	2	2	1	1	1	0
D650T	692	770.0	3	3	3	2	2	1	1	2	0
D650T	770	859.0	3	3	3	2	2	1	1	1	0
D650T	859	945.0	3	3	3	1	2	1	1	1	0
D650T	945	1020.0	3	3	3	1	2	1	1	2	0
D650T	1020	1115.0	3	3	3	1	2	1	1	2	0
D650T	1115	1262.0	3	3	3	2	2	1	1	1	0
D650T	1262	1343.0	3	3	3	1	2	1	1	2	0
D650T	1343	1437.0	3	3	3	1	2	1	1	2	0
D651T	0	92.0	3	1	2	1	1	2	3	1	0
D651T	92	181.0	3	1	2	1	1	2	3	2	0
D651T	181	326.0	3	1	2	1	1	2	3	1	0
D651T	326	438.0	3	1	2	1	1	2	3	1	0
D651T	438	525.0	3	1	2	1	1	2	3	1	0
D651T	525	617.0	3	1	2	1	1	2	3	1	0
D651T	617	697.0	3	1	2	1	1	2	3	1	0
D651T	697	790.0	3	1	2	2	1	2	3	1	0
D651T	790	865.0	3	1	2	1	1	2	3	1	0
D651T	865	999.0	3	1	2	1	1	2	3	1	0
D651T	999	1132.0	3	1	2	1	1	2	3	1	0
D651T	1132	1379.0	3	1	2	1	1	2	3	1	0
D651T	1379	1457.0	3	1	2	1	1	2	3	1	0
D651T	1457	1545.0	3	1	2	1	1	2	3	8	0
D652T	0	83.0	3	3	1	1	2	2	2	2	0
D652T	83	174.0	3	3	1	1	2	2	2	2	0
D652T	174	293.0	3	3	1	1	2	2	2	2	0
D652T	293	432.0	3	3	1	1	2	2	2	2	0
D653T	0	83.0	3	2	2	1	1	2	2	2	0
D653T	83	174.0	3	2	2	1	1	2	2	1	0
D653T	174	281.0	3	2	2	2	1	2	2	2	0
D653T	281	348.0	3	2	2	1	1	2	2	2	0
D653T	348	445.0	3	2	2	1	1	2	2	1	0
D653T	445	519.0	3	2	2	1	1	2	2	2	0
D653T	519	593.0	3	2	2	1	1	2	2	2	0
D653T	593	790.0	3	2	2	1	1	2	2	2	0
D653T	790	876.0	3	2	2	1	1	2	2	2	0
D653T	876	966.0	3	2	2	1	1	2	2	2	0
D653T	966	1047.0	3	2	2	1	1	2	2	2	0
D653T	1047	1138.0	3	2	2	1	1	2	2	2	0
D653T	1138	1244.0	3	2	2	1	1	2	2	2	0
D653T	1244	1321.0	3	2	2	1	1	2	2	2	0
D653T	1321	1414.0	3	2	2	1	1	2	2	2	0
D653T	1414	1523.0	3	2	2	1	1	2	2	2	0
D654T	0	92.0	3	3	1	1	2	1	3	2	0
D654T	92	181.0	3	3	1	1	2	1	3	1	0
D654T	181	277.0	3	3	1	1	2	1	3	2	0
D654T	277	370.0	3	3	1	1	2	1	3	2	0
D654T	370	462.0	3	3	1	1	2	1	3	1	0
D654T	462	638.0	3	3	1	1	2	1	3	1	0
D654T	638	726.0	3	3	1	1	2	1	3	2	0
D654T	726	830.0	3	3	1	1	2	1	3	2	0
D654T	830	921.0	3	3	1	1	2	1	3	2	0
D654T	921	1012.0	3	3	1	1	2	1	3	2	0
D654T	1012	1111.0	3	3	1	1	2	1	3	1	0
D654T	1111	1299.0	3	3	1	1	2	1	3	2	0
D655T	0	92.0	3	1	3	1	1	2	2	1	0
D655T	92	186.0	3	1	3	1	1	2	2	1	0
D655T	186	279.0	3	1	3	1	1	2	2	1	0
D655T	279	433.0	3	1	3	1	1	2	2	1	0
D655T	433	523.0	3	1	3	1	1	2	2	1	0
D656T	0	213.0	3	1	3	1	1	1	2	1	0
D656T	213	371.0	3	1	3	1	1	1	2	8	0
D656T	371	753.0	3	1	3	1	1	1	2	8	0
D656T	753	1022.0	3	1	3	1	1	1	2	8	0
D657T	0	94.0	3	3	3	1	2	2	2	2	0
D657T	94	182.0	3	3	3	1	2	2	2	1	0
D657T	182	273.0	3	3	3	1	2	2	2	1	0
D657T	273	409.0	3	3	3	1	2	2	2	2	0
D657T	409	578.0	3	3	3	1	2	2	2	8	0
D657T	578	763.0	3	3	3	1	2	2	2	1	0
D657T	763	851.0	3	3	3	1	2	2	2	2	0
D657T	851	948.0	3	3	3	1	2	2	2	1	0
D657T	948	1041.0	3	3	3	1	2	2	2	2	0
D657T	1041	1140.0	3	3	3	1	2	2	2	2	0
D657T	1140	1217.0	3	3	3	1	2	2	2	2	0
D657T	1217	1327.0	3	3	3	1	2	2	2	1	0
D657T	1327	1418.0	3	3	3	1	2	2	2	2	0
D657T	1418	1511.0	3	3	3	1	2	2	2	2	0
D657T	1511	1581.0	3	3	3	1	2	2	2	2	0
D658T	0	129.0	3	1	2	1	1	1	1	1	0
D658T	129	210.0	3	1	2	1	1	1	1	1	0
D658T	210	326.0	3	1	2	1	1	1	1	1	0
D658T	326	419.0	3	1	2	1	1	1	1	1	0
D659T	0	122.0	3	3	3	1	1	2	3	2	0
D659T	122	238.0	3	3	3	1	1	2	3	1	0
D659T	238	371.0	3	3	3	1	1	2	3	1	0
D659T	371	439.0	3	3	3	1	1	2	3	2	0
D659T	439	518.0	3	3	3	1	1	2	3	1	0
D659T	518	710.0	3	3	3	1	1	2	3	1	0
D659T	710	886.0	3	3	3	2	1	2	3	1	0
D659T	886	977.0	3	3	3	1	1	2	3	1	0
D659T	977	1071.0	3	3	3	2	1	2	3	1	0
D659T	1071	1162.0	3	3	3	1	1	2	3	1	0
D659T	1162	1256.0	3	3	3	2	1	2	3	1	0
D659T	1256	1378.0	3	3	3	1	1	2	3	1	0
D659T	1378	1473.0	3	3	3	1	1	2	3	1	0
D660T	0	79.0	3	2	1	1	2	2	3	1	0
D660T	79	171.0	3	2	1	1	2	2	3	2	0
D660T	171	290.0	3	2	1	1	2	2	3	2	0
D660T	290	381.0	3	2	1	1	2	2	3	2	0
D660T	381	473.0	3	2	1	1	2	2	3	2	0
D660T	473	581.0	3	2	1	1	2	2	3	2	0
D660T	581	764.0	3	2	1	1	2	2	3	2	0
D660T	764	856.0	3	2	1	1	2	2	3	1	0
D660T	856	967.0	3	2	1	1	2	2	3	2	0
D660T	967	1059.0	3	2	1	1	2	2	3	2	0
D660T	1059	1176.0	3	2	1	1	2	2	3	2	0
D660T	1176	1274.0	3	2	1	1	2	2	3	2	0
D660T	1274	1373.0	3	2	1	1	2	2	3	2	0
D660T	1373	1484.0	3	2	1	1	2	2	3	2	0
D662T	0	105.0	3	3	3	1	2	1	2	1	0
D662T	105	190.0	3	3	3	1	2	1	2	1	0
D662T	190	390.0	3	3	3	1	2	1	2	1	0
D662T	390	1316.0	3	3	3	1	2	1	2	1	0
D662T	1316	1421.0	3	3	3	1	2	1	2	1	0
D662T	1421	1589.0	3	3	3	1	2	1	2	1	0
D663T	0	80.0	3	3	1	1	2	1	2	2	0
D663T	80	444.0	3	3	1	1	2	1	2	1	0
D664T	0	95.0	3	3	3	1	2	1	2	1	0
D664T	95	182.0	3	3	3	1	2	1	2	1	0
D664T	182	270.0	3	3	3	1	2	1	2	2	0
D664T	270	368.0	3	3	3	1	2	1	2	1	0
D665T	0	95.0	3	2	3	1	2	2	3	1	0
D665T	95	182.0	3	2	3	1	2	2	3	1	0
D665T	182	270.0	3	2	3	1	2	2	3	1	0
D665T	270	368.0	3	2	3	1	2	2	3	1	0
D665T	368	479.0	3	2	3	1	2	2	3	1	0
D665T	479	580.0	3	2	3	1	2	2	3	1	0
D665T	580	672.0	3	2	3	1	2	2	3	8	0
D665T	672	776.0	3	2	3	1	2	2	3	1	0
D665T	776	867.0	3	2	3	1	2	2	3	1	0
D665T	867	949.0	3	2	3	1	2	2	3	1	0
D665T	949	1043.0	3	2	3	1	2	2	3	1	0
D665T	1043	1125.0	3	2	3	1	2	2	3	1	0
D665T	1125	1249.0	3	2	3	1	2	2	3	1	0
D665T	1249	1466.0	3	2	3	1	2	2	3	1	0
D666T	0	95.0	3	2	1	1	2	1	1	2	0
D666T	95	223.0	3	2	1	1	2	1	1	2	0
D666T	223	437.0	3	2	1	2	2	1	1	2	0
D666T	437	672.0	3	2	1	1	2	1	1	1	0
D666T	672	970.0	3	2	1	1	2	1	1	2	0
D666T	970	1039.0	3	2	1	1	2	1	1	2	0
D666T	1039	1354.0	3	2	1	1	2	1	1	2	0
D666T	1354	1466.0	3	2	1	1	2	1	1	2	0
D668T	0	106.0	3	9	1	1	2	2	2	2	0
D668T	106	189.0	3	9	1	1	2	2	2	2	0
D668T	189	251.0	3	9	1	1	2	2	2	2	0
D670T	0	104.0	3	3	1	1	2	1	3	2	0
D670T	104	188.0	3	3	1	1	2	1	3	2	0
D670T	188	280.0	3	3	1	1	2	1	3	2	0
D670T	280	371.0	3	3	1	1	2	1	3	2	0
D670T	371	461.0	3	3	1	1	2	1	3	2	0
D670T	461	553.0	3	3	1	1	2	1	3	2	0
D670T	553	642.0	3	3	1	1	2	1	3	2	0
D670T	642	733.0	3	3	1	1	2	1	3	2	0
D670T	733	824.0	3	3	1	1	2	1	3	2	0
D670T	824	912.0	3	3	1	1	2	1	3	2	0
D670T	912	1003.0	3	3	1	1	2	1	3	2	0
D670T	1003	1098.0	3	3	1	1	2	1	3	2	0
D670T	1098	1189.0	3	3	1	1	2	1	3	2	0
D670T	1189	1280.0	3	3	1	1	2	1	3	2	0
D670T	1280	1371.0	3	3	1	1	2	1	3	2	0
D670T	1371	1462.0	3	3	1	1	2	1	3	2	0
D672T	0	106.0	3	3	1	1	2	2	1	1	0
D672T	106	190.0	3	3	1	1	2	2	1	1	0
D672T	190	259.0	3	3	1	1	2	2	1	2	0
D672T	259	371.0	3	3	1	1	2	2	1	1	0
D672T	371	461.0	3	3	1	1	2	2	1	1	0
D673T	0	85.0	3	3	3	1	2	2	2	2	0
D673T	85	322.0	3	3	3	1	2	2	2	1	0
D675T	0	120.0	3	3	1	1	2	2	3	1	0
D675T	120	184.0	3	3	1	1	2	2	3	1	0
D675T	184	416.0	3	3	1	1	2	2	3	2	0
D675T	416	494.0	3	3	1	1	2	2	3	1	0
D675T	494	721.0	3	3	1	1	2	2	3	1	0
D675T	721	793.0	3	3	1	1	2	2	3	1	0
D675T	793	878.0	3	3	1	1	2	2	3	2	0
D675T	878	963.0	3	3	1	1	2	2	3	1	0
D675T	963	1078.0	3	3	1	1	2	2	3	8	0
D675T	1078	1351.0	3	3	1	1	2	2	3	1	0
D675T	1351	1442.0	3	3	1	1	2	2	3	1	0
D675T	1442	1535.0	3	3	1	1	2	2	3	1	0
D676T	0	278.0	3	3	1	1	2	1	2	1	0
D676T	278	370.0	3	3	1	1	2	1	2	1	0
D676T	370	466.0	3	3	1	1	2	1	2	1	0
D676T	466	593.0	3	3	1	1	2	1	2	1	0
D676T	593	665.0	3	3	1	1	2	1	2	1	0
D676T	665	733.0	3	3	1	1	2	1	2	1	0
D676T	733	810.0	3	3	1	1	2	1	2	1	0
D676T	810	966.0	3	3	1	1	2	1	2	1	0
D676T	966	1236.0	3	3	1	1	2	1	2	2	0
D676T	1236	1328.0	3	3	1	1	2	1	2	1	0
D676T	1328	1517.0	3	3	1	1	2	1	2	1	0
D677T	0	97.0	3	2	3	1	1	1	2	1	0
D677T	97	187.0	3	2	3	1	1	1	2	1	0
D677T	187	279.0	3	2	3	1	1	1	2	8	0
D677T	279	397.0	3	2	3	1	1	1	2	1	0
D677T	397	489.0	3	2	3	1	1	1	2	1	0
D677T	489	609.0	3	2	3	1	1	1	2	8	0
D677T	609	714.0	3	2	3	1	1	1	2	1	0
D677T	714	818.0	3	2	3	1	1	1	2	1	0
D677T	818	974.0	3	2	3	1	1	1	2	1	0
D677T	974	1047.0	3	2	3	1	1	1	2	8	0
D677T	1047	1166.0	3	2	3	1	1	1	2	8	0
D677T	1166	1265.0	3	2	3	1	1	1	2	8	0
D677T	1265	1392.0	3	2	3	1	1	1	2	1	0
D677T	1392	1504.0	3	2	3	1	1	1	2	8	0
D678T	0	89.0	3	1	3	1	2	1	1	2	0
D678T	89	304.0	3	1	3	1	2	1	1	2	0
D678T	304	396.0	3	1	3	1	2	1	1	2	0
D678T	396	509.0	3	1	3	1	2	1	1	1	0
D678T	509	789.0	3	1	3	1	2	1	1	2	0
D678T	789	1018.0	3	1	3	1	2	1	1	1	0
D678T	1018	1109.0	3	1	3	1	2	1	1	8	0
D679T	0	235.0	3	3	3	1	1	2	3	1	0
D679T	235	630.0	3	3	3	2	1	2	3	1	0
D680T	0	91.0	3	2	1	1	2	2	2	2	0
D680T	91	168.0	3	2	1	1	2	2	2	1	0
D680T	168	259.0	3	2	1	1	2	2	2	2	0
D680T	259	352.0	3	2	1	1	2	2	2	2	0
D680T	352	449.0	3	2	1	1	2	2	2	1	0
D680T	449	531.0	3	2	1	1	2	2	2	1	0
D680T	531	621.0	3	2	1	1	2	2	2	1	0
D680T	621	734.0	3	2	1	1	2	2	2	8	0
D680T	734	805.0	3	2	1	1	2	2	2	1	0
D680T	805	909.0	3	2	1	1	2	2	2	1	0
D680T	909	1002.0	3	2	1	1	2	2	2	2	0
D681T	0	90.0	3	3	3	1	1	1	2	1	0
D681T	90	168.0	3	3	3	1	1	1	2	1	0
D681T	168	286.0	3	3	3	2	1	1	2	2	0
D681T	286	375.0	3	3	3	1	1	1	2	1	0
D681T	375	466.0	3	3	3	1	1	1	2	1	0
D681T	466	540.0	3	3	3	1	1	1	2	1	0
D681T	540	634.0	3	3	3	1	1	1	2	1	0
D681T	634	726.0	3	3	3	1	1	1	2	2	0
D681T	726	865.0	3	3	3	1	1	1	2	1	0
D681T	865	958.0	3	3	3	1	1	1	2	1	0
D681T	958	1159.0	3	3	3	1	1	1	2	1	0
D681T	1159	1244.0	3	3	3	1	1	1	2	1	0
D681T	1244	1335.0	3	3	3	1	1	1	2	1	0
D681T	1335	1427.0	3	3	3	1	1	1	2	1	0
D681T	1427	1551.0	3	3	3	1	1	1	2	1	0
D682T	0	72.0	3	3	3	1	1	1	2	2	0
D682T	72	161.0	3	3	3	1	1	1	2	1	0
D682T	161	280.0	3	3	3	1	1	1	2	1	0
D682T	280	370.0	3	3	3	1	1	1	2	1	0
D682T	370	446.0	3	3	3	1	1	1	2	1	0
D682T	446	540.0	3	3	3	1	1	1	2	1	0
D682T	540	635.0	3	3	3	1	1	1	2	8	0
D682T	635	713.0	3	3	3	1	1	1	2	1	0
D682T	713	805.0	3	3	3	1	1	1	2	1	0
D682T	805	909.0	3	3	3	2	1	1	2	1	0
D682T	909	989.0	3	3	3	2	1	1	2	1	0
D682T	989	1090.0	3	3	3	2	1	1	2	1	0
D682T	1090	1357.0	3	3	3	1	1	1	2	1	0
D682T	1357	1451.0	3	3	3	2	1	1	2	1	0
D682T	1451	1552.0	3	3	3	1	1	1	2	1	0
D683T	0	85.0	3	9	1	1	2	2	3	2	0
D683T	85	212.0	3	9	1	1	2	2	3	8	0
D684T	0	71.0	3	3	1	1	2	2	2	2	0
D684T	71	562.0	3	3	1	1	2	2	2	1	0
D684T	562	722.0	3	3	1	1	2	2	2	2	0
D684T	722	813.0	3	3	1	1	2	2	2	2	0
D684T	813	916.0	3	3	1	1	2	2	2	2	0
D684T	916	989.0	3	3	1	1	2	2	2	2	0
D684T	989	1126.0	3	3	1	1	2	2	2	2	0
D684T	1126	1197.0	3	3	1	1	2	2	2	2	0
D684T	1197	1458.0	3	3	1	1	2	2	2	2	0
D684T	1458	1534.0	3	3	1	1	2	2	2	2	0
D685T	0	163.0	3	2	1	1	2	2	2	1	0
D687T	0	130.0	3	1	1	1	2	1	2	1	0
D688T	0	91.0	3	1	3	1	2	2	3	1	0
D688T	91	181.0	3	1	3	1	2	2	3	1	0
D688T	181	264.0	3	1	3	1	2	2	3	1	0
D688T	264	375.0	3	1	3	1	2	2	3	1	0
D688T	375	544.0	3	1	3	1	2	2	3	1	0
D688T	544	656.0	3	1	3	1	2	2	3	1	0
D688T	656	755.0	3	1	3	1	2	2	3	1	0
D688T	755	916.0	3	1	3	1	2	2	3	1	0
D688T	916	1043.0	3	1	3	1	2	2	3	1	0
D688T	1043	1119.0	3	1	3	1	2	2	3	1	0
D688T	1119	1223.0	3	1	3	1	2	2	3	1	0
D688T	1223	1349.0	3	1	3	1	2	2	3	1	0
D688T	1349	1439.0	3	1	3	1	2	2	3	1	0
D688T	1439	1524.0	3	1	3	1	2	2	3	1	0
D689T	0	230.0	3	1	3	1	2	2	2	1	0
D689T	230	313.5	3	1	3	2	2	2	2	1	1
D693T	0	514.0	3	1	2	2	1	2	3	2	0
D693T	514	605.0	3	1	2	2	1	2	3	2	0
D693T	605	702.0	3	1	2	2	1	2	3	1	0
D693T	702	816.0	3	1	2	1	1	2	3	2	0
D693T	816	910.0	3	1	2	2	1	2	3	1	0
D694T	0	141.0	3	3	1	1	2	1	2	1	0
D695T	0	604.0	3	3	1	1	2	2	2	2	0
D696T	0	89.0	3	1	3	1	2	1	1	1	0
D701T	0	384.0	3	1	2	1	2	1	1	1	0
D702T	0	95.0	3	1	1	1	2	1	2	2	0
D702T	95	187.0	3	1	1	1	2	1	2	1	0
D703T	0	76.0	3	9	1	1	2	1	1	1	0
D704T	0	91.0	3	3	1	1	2	2	3	2	0
D704T	91	219.0	3	3	1	1	2	2	3	1	0
D704T	219	988.0	3	3	1	1	2	2	3	2	0
D707T	0	108.0	3	2	1	1	2	2	3	1	0
D707T	108	206.0	3	2	1	1	2	2	3	1	0
D707T	206	297.0	3	2	1	1	2	2	3	1	0
D708T	0	97.0	3	2	3	1	2	2	1	2	0
D708T	97	190.0	3	2	3	1	2	2	1	1	0
D708T	190	280.0	3	2	3	1	2	2	1	2	0
D708T	280	371.0	3	2	3	1	2	2	1	1	0
D708T	371	462.0	3	2	3	1	2	2	1	1	0
D708T	462	555.0	3	2	3	1	2	2	1	1	0
D708T	555	656.0	3	2	3	1	2	2	1	1	0
D708T	656	740.0	3	2	3	1	2	2	1	2	0
D708T	740	838.0	3	2	3	1	2	2	1	1	0
D708T	838	932.0	3	2	3	1	2	2	1	1	0
D708T	932	1027.0	3	2	3	1	2	2	1	2	0
D708T	1027	1146.0	3	2	3	1	2	2	1	1	0
D709T	0	82.0	3	3	2	1	2	2	3	1	0
D709T	82	167.0	3	3	2	1	2	2	3	1	0
D709T	167	258.0	3	3	2	1	2	2	3	1	0
D709T	258	337.0	3	3	2	1	2	2	3	1	0
D709T	337	428.0	3	3	2	1	2	2	3	1	0
D709T	428	519.0	3	3	2	1	2	2	3	1	0
D709T	519	614.0	3	3	2	1	2	2	3	1	0
D709T	614	706.0	3	3	2	1	2	2	3	1	0
D711T	0	89.0	3	2	2	1	2	2	3	1	0
D711T	89	206.0	3	2	2	1	2	2	3	1	0
D711T	206	306.0	3	2	2	1	2	2	3	1	0
D712T	0	88.0	3	2	2	2	1	1	1	2	0
D712T	88	179.0	3	2	2	1	1	1	1	2	0
D712T	179	270.0	3	2	2	2	1	1	1	1	0
D712T	270	512.0	3	2	2	2	1	1	1	2	0
D712T	512	612.0	3	2	2	2	1	1	1	2	0
D712T	612	787.0	3	2	2	2	1	1	1	1	0
D712T	787	879.0	3	2	2	1	1	1	1	2	0
D712T	879	974.0	3	2	2	1	1	1	1	1	0
D712T	974	1122.0	3	2	2	1	1	1	1	2	0
D714T	0	91.0	3	3	2	1	1	1	2	1	0
D714T	91	175.0	3	3	2	1	1	1	2	1	0
D714T	175	293.0	3	3	2	1	1	1	2	1	0
D714T	293	379.0	3	3	2	1	1	1	2	1	0
D714T	379	485.0	3	3	2	1	1	1	2	1	0
D714T	485	645.0	3	3	2	1	1	1	2	1	0
D714T	645	771.0	3	3	2	1	1	1	2	1	0
D714T	771	891.0	3	3	2	1	1	1	2	1	0
D715T	0	91.0	3	3	3	1	1	2	3	1	0
D715T	91	176.0	3	3	3	1	1	2	3	1	0
D715T	176	265.0	3	3	3	1	1	2	3	1	0
D715T	265	357.0	3	3	3	1	1	2	3	1	0
D715T	357	448.0	3	3	3	2	1	2	3	1	0
D715T	448	539.0	3	3	3	1	1	2	3	1	0
D715T	539	636.0	3	3	3	1	1	2	3	1	0
D715T	636	729.0	3	3	3	1	1	2	3	1	0
D715T	729	826.0	3	3	3	1	1	2	3	8	0
D715T	826	925.0	3	3	3	1	1	2	3	1	0
D716T	0	91.0	3	3	3	1	1	2	2	1	0
D716T	91	212.0	3	3	3	1	1	2	2	1	0
D716T	212	309.0	3	3	3	1	1	2	2	1	0
D716T	309	401.0	3	3	3	1	1	2	2	1	0
D716T	401	533.0	3	3	3	1	1	2	2	1	0
D716T	533	610.0	3	3	3	1	1	2	2	1	0
D716T	610	806.0	3	3	3	1	1	2	2	1	0
D717T	0	97.0	3	1	3	1	1	1	2	1	0
D717T	97	195.0	3	1	3	1	1	1	2	1	0
D717T	195	294.0	3	1	3	1	1	1	2	1	0
D717T	294	386.0	3	1	3	1	1	1	2	1	0
D717T	386	482.0	3	1	3	1	1	1	2	1	0
D717T	482	562.0	3	1	3	1	1	1	2	1	0
D717T	562	635.0	3	1	3	1	1	1	2	1	0
D717T	635	714.0	3	1	3	1	1	1	2	1	0
D717T	714	789.0	3	1	3	1	1	1	2	1	0
D717T	789	870.0	3	1	3	1	1	1	2	1	0
D717T	870	967.0	3	1	3	1	1	1	2	8	0
D717T	967	1083.0	3	1	3	1	1	1	2	1	0
D717T	1083	1161.0	3	1	3	1	1	1	2	8	0
D717T	1161	1231.0	3	1	3	1	1	1	2	1	0
D717T	1231	1342.0	3	1	3	1	1	1	2	8	0
D717T	1342	1477.0	3	1	3	1	1	1	2	8	0
D718T	0	90.0	3	9	2	1	2	1	2	1	0
D718T	90	245.0	3	9	2	1	2	1	2	1	0
D719T	0	92.0	3	3	2	1	2	2	3	2	0
D719T	92	195.0	3	3	2	1	2	2	3	2	0
D719T	195	287.0	3	3	2	1	2	2	3	2	0
D719T	287	377.0	3	3	2	1	2	2	3	2	0
D719T	377	469.0	3	3	2	1	2	2	3	1	0
D719T	469	599.0	3	3	2	1	2	2	3	2	0
D719T	599	720.0	3	3	2	1	2	2	3	2	0
D719T	720	886.0	3	3	2	1	2	2	3	1	0
D719T	886	966.0	3	3	2	1	2	2	3	2	0
D719T	966	1082.0	3	3	2	1	2	2	3	2	0
D719T	1082	1168.0	3	3	2	1	2	2	3	2	0
D719T	1168	1317.0	3	3	2	1	2	2	3	1	0
D719T	1317	1393.0	3	3	2	1	2	2	3	2	0
D720T	0	109.0	3	3	3	2	2	1	2	1	0
D720T	109	390.0	3	3	3	1	2	1	2	1	0
D721T	0	88.0	3	3	2	1	1	2	2	1	0
D721T	88	182.0	3	3	2	1	1	2	2	1	0
D721T	182	275.0	3	3	2	1	1	2	2	1	0
D721T	275	375.0	3	3	2	1	1	2	2	1	0
D721T	375	469.0	3	3	2	1	1	2	2	1	0
D721T	469	539.0	3	3	2	1	1	2	2	1	0
D721T	539	630.0	3	3	2	1	1	2	2	1	0
D721T	630	710.0	3	3	2	1	1	2	2	1	0
D721T	710	805.0	3	3	2	1	1	2	2	1	0
D721T	805	904.0	3	3	2	1	1	2	2	1	0
D721T	904	994.0	3	3	2	1	1	2	2	1	0
D721T	994	1093.0	3	3	2	1	1	2	2	1	0
D721T	1093	1184.0	3	3	2	1	1	2	2	1	0
D721T	1184	1276.0	3	3	2	1	1	2	2	1	0
D721T	1276	1372.0	3	3	2	1	1	2	2	1	0
D721T	1372	1459.0	3	3	2	1	1	2	2	1	0
D722T	0	88.0	3	3	3	1	1	2	3	2	0
D722T	88	164.0	3	3	3	1	1	2	3	1	0
D722T	164	247.0	3	3	3	1	1	2	3	1	0
D722T	247	344.0	3	3	3	1	1	2	3	1	0
D722T	344	434.0	3	3	3	1	1	2	3	1	0
D722T	434	519.0	3	3	3	1	1	2	3	1	0
D722T	519	610.0	3	3	3	1	1	2	3	1	0
D722T	610	700.0	3	3	3	1	1	2	3	2	0
D722T	700	793.0	3	3	3	1	1	2	3	1	0
D722T	793	882.0	3	3	3	1	1	2	3	1	0
D722T	882	994.0	3	3	3	1	1	2	3	1	0
D722T	994	1081.0	3	3	3	1	1	2	3	1	0
D722T	1081	1167.0	3	3	3	1	1	2	3	1	0
D722T	1167	1242.0	3	3	3	1	1	2	3	1	0
D722T	1242	1324.0	3	3	3	1	1	2	3	1	0
D722T	1324	1415.0	3	3	3	1	1	2	3	1	0
D723T	0	87.0	3	3	3	1	2	1	2	1	0
D723T	87	706.0	3	3	3	1	2	1	2	8	0
D724T	0	178.0	3	1	3	1	2	2	2	1	0
D725T	0	559.0	3	3	2	1	1	2	2	1	0
D725T	559	643.0	3	3	2	1	1	2	2	2	0
D725T	643	769.0	3	3	2	1	1	2	2	2	0
D726T	0	398.0	3	3	3	1	1	1	2	2	0
D726T	398	510.0	3	3	3	1	1	1	2	1	0
D726T	510	1331.0	3	3	3	1	1	1	2	2	0
D726T	1331	1482.0	3	3	3	1	1	1	2	1	0
D727T	0	86.0	3	3	3	1	2	1	2	2	0
D727T	86	166.0	3	3	3	1	2	1	2	2	0
D727T	166	798.0	3	3	3	1	2	1	2	8	0
D728T	0	231.0	3	3	3	1	1	1	2	1	0
D728T	231	314.0	3	3	3	1	1	1	2	1	0
D730T	0	84.0	3	1	3	1	2	2	1	1	0
D730T	84	174.0	3	1	3	1	2	2	1	1	0
D730T	174	255.0	3	1	3	1	2	2	1	1	0
D731T	0	176.0	3	1	3	1	1	1	1	1	0
D731T	176	275.0	3	1	3	1	1	1	1	1	0
D732T	0	186.0	3	2	3	1	1	2	3	8	0
D732T	186	277.0	3	2	3	1	1	2	3	1	0
D733T	0	112.0	3	2	1	1	2	1	1	1	0
D733T	112	353.0	3	2	1	1	2	1	1	1	0
D733T	353	468.0	3	2	1	1	2	1	1	1	0
D734T	0	77.0	3	3	1	1	2	2	3	2	0
D734T	77	169.0	3	3	1	1	2	2	3	2	0
D734T	169	264.0	3	3	1	1	2	2	3	2	0
D734T	264	358.0	3	3	1	1	2	2	3	2	0
D734T	358	457.0	3	3	1	1	2	2	3	2	0
D734T	457	545.0	3	3	1	1	2	2	3	2	0
D734T	545	1084.0	3	3	1	1	2	2	3	8	0
D734T	1084	1197.0	3	3	1	1	2	2	3	1	0
D735T	0	85.0	3	3	3	1	1	1	2	2	0
D735T	85	167.0	3	3	3	1	1	1	2	2	0
D735T	167	259.0	3	3	3	1	1	1	2	1	0
D735T	259	375.0	3	3	3	1	1	1	2	1	0
D735T	375	497.0	3	3	3	1	1	1	2	9	0
D735T	497	648.0	3	3	3	1	1	1	2	1	0
D735T	648	747.0	3	3	3	1	1	1	2	1	0
D735T	747	994.0	3	3	3	1	1	1	2	1	0
D736T	0	208.0	3	3	1	1	2	1	2	1	0
D736T	208	728.0	3	3	1	2	2	1	2	1	0
D738T	0	83.0	3	3	2	1	1	2	2	2	0
D738T	83	166.0	3	3	2	1	1	2	2	2	0
D738T	166	264.0	3	3	2	1	1	2	2	2	0
D738T	264	356.0	3	3	2	1	1	2	2	2	0
D738T	356	431.0	3	3	2	1	1	2	2	2	0
D738T	431	517.0	3	3	2	1	1	2	2	2	0
D738T	517	602.0	3	3	2	1	1	2	2	2	0
D738T	602	693.0	3	3	2	1	1	2	2	2	0
D738T	693	790.0	3	3	2	1	1	2	2	2	0
D738T	790	889.0	3	3	2	1	1	2	2	2	0
D738T	889	978.0	3	3	2	1	1	2	2	2	0
D738T	978	1084.0	3	3	2	1	1	2	2	2	0
D738T	1084	1176.0	3	3	2	1	1	2	2	2	0
D739T	0	126.0	3	3	1	1	2	2	3	2	0
D739T	126	211.0	3	3	1	1	2	2	3	2	0
D740T	0	168.0	3	2	3	2	1	2	1	8	0
D740T	168	644.0	3	2	3	1	1	2	1	1	0
D740T	644	735.0	3	2	3	1	1	2	1	8	0
D740T	735	830.0	3	2	3	1	1	2	1	1	0
D740T	830	935.0	3	2	3	2	1	2	1	1	0
D740T	935	1008.0	3	2	3	1	1	2	1	1	0
D740T	1008	1117.0	3	2	3	1	1	2	1	1	0
D740T	1117	1215.0	3	2	3	1	1	2	1	1	0
D740T	1215	1313.0	3	2	3	1	1	2	1	1	0
D740T	1313	1404.0	3	2	3	1	1	2	1	1	0
D741T	0	134.0	3	1	3	9	2	2	2	8	0
D741T	134	719.0	3	1	3	1	2	2	2	1	0
D741T	719	861.0	3	1	3	2	2	2	2	1	0
D741T	861	959.0	3	1	3	1	2	2	2	1	0
D741T	959	1077.0	3	1	3	1	2	2	2	2	0
D741T	1077	1168.0	3	1	3	1	2	2	2	2	0
D741T	1168	1259.0	3	1	3	1	2	2	2	1	0
D741T	1259	1357.0	3	1	3	1	2	2	2	1	0
D741T	1357	1439.0	3	1	3	1	2	2	2	2	0
D742T	0	133.0	3	2	3	1	1	2	3	2	0
D742T	133	306.0	3	2	3	1	1	2	3	1	0
D742T	306	518.0	3	2	3	1	1	2	3	2	0
D742T	518	593.0	3	2	3	2	1	2	3	2	0
D742T	593	735.0	3	2	3	1	1	2	3	1	0
D742T	735	1340.0	3	2	3	1	1	2	3	2	0
D743T	0	155.0	3	1	2	1	2	1	2	1	0
D744T	0	119.0	3	3	3	1	2	2	2	2	0
D744T	119	685.0	3	3	3	1	2	2	2	1	0
D745T	0	88.0	3	2	3	1	2	2	3	2	0
D745T	88	179.0	3	2	3	1	2	2	3	1	0
D745T	179	243.0	3	2	3	1	2	2	3	2	0
D745T	243	474.0	3	2	3	1	2	2	3	2	0
D749T	0	91.0	3	3	3	1	1	2	3	1	0
D749T	91	182.0	3	3	3	1	1	2	3	1	0
D749T	182	276.0	3	3	3	1	1	2	3	1	0
D749T	276	372.0	3	3	3	1	1	2	3	1	0
D749T	372	464.0	3	3	3	1	1	2	3	1	0
D749T	464	556.0	3	3	3	1	1	2	3	1	0
D749T	556	648.0	3	3	3	1	1	2	3	1	0
D749T	648	759.0	3	3	3	1	1	2	3	1	0
D749T	759	862.0	3	3	3	1	1	2	3	1	0
D749T	862	961.0	3	3	3	1	1	2	3	1	0
D749T	961	1072.0	3	3	3	1	1	2	3	8	0
D749T	1072	1169.0	3	3	3	1	1	2	3	1	0
D749T	1169	1267.0	3	3	3	1	1	2	3	1	0
D749T	1267	1337.0	3	3	3	2	1	2	3	1	0
D749T	1337	1444.0	3	3	3	1	1	2	3	1	0
D752T	0	101.0	3	2	3	2	1	2	3	1	0
D752T	101	194.0	3	2	3	1	1	2	3	8	0
D752T	194	378.0	3	2	3	2	1	2	3	1	0
D752T	378	853.0	3	2	3	2	1	2	3	8	0
D754T	0	106.0	3	3	3	1	1	2	3	1	0
D754T	106	204.0	3	3	3	1	1	2	3	1	0
D755T	0	83.0	3	3	3	2	1	2	2	1	0
D755T	83	174.0	3	3	3	1	1	2	2	1	0
D755T	174	294.0	3	3	3	1	1	2	2	1	0
D755T	294	386.0	3	3	3	1	1	2	2	1	0
D755T	386	485.0	3	3	3	1	1	2	2	1	0
D755T	485	567.0	3	3	3	1	1	2	2	1	0
D755T	567	665.0	3	3	3	1	1	2	2	1	0
D755T	665	756.0	3	3	3	1	1	2	2	1	0
D756T	0	105.0	3	2	3	1	1	1	2	1	0
D756T	105	195.0	3	2	3	1	1	1	2	1	0
D756T	195	272.0	3	2	3	1	1	1	2	1	0
D756T	272	345.0	3	2	3	2	1	1	2	1	0
D756T	345	435.0	3	2	3	1	1	1	2	1	0
D756T	435	526.0	3	2	3	2	1	1	2	1	0
D756T	526	714.0	3	2	3	2	1	1	2	1	0
D757T	0	125.0	3	3	3	1	1	1	1	1	0
D757T	125	216.0	3	3	3	1	1	1	1	2	0
D759T	0	154.0	3	3	3	1	1	2	3	8	0
D759T	154	245.0	3	3	3	1	1	2	3	1	0
D759T	245	340.0	3	3	3	1	1	2	3	1	0
D759T	340	432.0	3	3	3	2	1	2	3	1	0
D759T	432	509.0	3	3	3	1	1	2	3	1	0
D759T	509	599.0	3	3	3	1	1	2	3	1	0
D759T	599	690.0	3	3	3	1	1	2	3	1	0
D759T	690	789.0	3	3	3	1	1	2	3	8	0
D759T	789	885.0	3	3	3	1	1	2	3	9	0
D759T	885	1001.0	3	3	3	1	1	2	3	8	0
D759T	1001	1127.0	3	3	3	1	1	2	3	8	0
D759T	1127	1239.0	3	3	3	1	1	2	3	8	0
D759T	1239	1330.0	3	3	3	1	1	2	3	8	0
D759T	1330	1420.0	3	3	3	1	1	2	3	8	0
D762T	0	120.0	3	1	2	1	1	1	1	2	0
D762T	120	212.0	3	1	2	1	1	1	1	1	0
D762T	212	302.0	3	1	2	1	1	1	1	1	0
D762T	302	555.0	3	1	2	1	1	1	1	9	0
D762T	555	639.0	3	1	2	2	1	1	1	1	0
D762T	639	758.0	3	1	2	1	1	1	1	1	0
D763T	0	92.0	3	2	3	1	1	1	1	1	0
D763T	92	182.0	3	2	3	2	1	1	1	1	0
D763T	182	276.0	3	2	3	1	1	1	1	1	0
D763T	276	364.0	3	2	3	1	1	1	1	1	0
D763T	364	455.0	3	2	3	1	1	1	1	1	0
D763T	455	555.0	3	2	3	2	1	1	1	1	0
D763T	555	640.0	3	2	3	1	1	1	1	1	0
D765T	0	195.0	3	2	3	1	1	1	2	1	0
D765T	195	355.0	3	2	3	1	1	1	2	8	0
D765T	355	649.0	3	2	3	1	1	1	2	8	0
D765T	649	796.0	3	2	3	1	1	1	2	1	0
D765T	796	1051.0	3	2	3	1	1	1	2	8	0
D767T	0	303.0	3	1	3	1	1	1	1	1	0
D767T	303	484.0	3	1	3	2	1	1	1	1	0
D768T	0	98.0	3	3	3	2	1	2	3	1	0
D768T	98	191.0	3	3	3	2	1	2	3	1	0
D768T	191	280.0	3	3	3	1	1	2	3	1	0
D768T	280	370.0	3	3	3	1	1	2	3	1	0
D768T	370	477.0	3	3	3	1	1	2	3	1	0
D768T	477	569.0	3	3	3	1	1	2	3	1	0
D768T	569	678.0	3	3	3	1	1	2	3	1	0
D768T	678	770.0	3	3	3	1	1	2	3	1	0
D768T	770	866.0	3	3	3	1	1	2	3	1	0
D768T	866	957.0	3	3	3	1	1	2	3	1	0
D768T	957	1393.0	3	3	3	1	1	2	3	1	0
D769T	0	128.0	3	1	2	1	1	2	3	1	0
D769T	128	204.0	3	1	2	2	1	2	3	1	0
D770T	0	271.0	3	1	2	1	1	2	1	1	0
D770T	271	362.0	3	1	2	1	1	2	1	1	0
D770T	362	558.0	3	1	2	1	1	2	1	1	0
D770T	558	648.0	3	1	2	1	1	2	1	1	0
D770T	648	824.0	3	1	2	1	1	2	1	1	0
D772T	0	133.0	3	1	2	2	1	2	1	1	0
D772T	133	312.0	3	1	2	1	1	2	1	1	0
D772T	312	623.0	3	1	2	1	1	2	1	2	0
D772T	623	739.0	3	1	2	2	1	2	1	1	0
D773T	0	179.0	3	3	3	2	1	1	2	8	0
D773T	179	287.0	3	3	3	1	1	1	2	1	0
D774T	0	85.0	3	1	3	2	1	1	1	1	0
D777T	0	101.0	3	3	1	1	1	2	3	1	0
D777T	101	199.0	3	3	1	1	1	2	3	8	0
D777T	199	294.0	3	3	1	1	1	2	3	1	0
D777T	294	393.0	3	3	1	1	1	2	3	1	0
D777T	393	487.0	3	3	1	1	1	2	3	8	0
D777T	487	588.0	3	3	1	1	1	2	3	8	0
D777T	588	680.0	3	3	1	1	1	2	3	8	0
D777T	680	812.0	3	3	1	2	1	2	3	1	0
D777T	812	961.0	3	3	1	1	1	2	3	1	0
D778T	0	118.0	3	2	1	1	2	2	3	2	0
D778T	118	224.0	3	2	1	1	2	2	3	2	0
D778T	224	311.0	3	2	1	1	2	2	3	1	0
D778T	311	416.0	3	2	1	1	2	2	3	2	0
D778T	416	553.0	3	2	1	1	2	2	3	2	0
D778T	553	637.0	3	2	1	1	2	2	3	2	0
D778T	637	741.0	3	2	1	1	2	2	3	2	0
D778T	741	836.0	3	2	1	1	2	2	3	1	0
D778T	836	930.0	3	2	1	1	2	2	3	1	0
D778T	930	1001.0	3	2	1	1	2	2	3	2	0
D778T	1001	1168.0	3	2	1	1	2	2	3	2	0
D778T	1168	1277.0	3	2	1	1	2	2	3	2	0
D779T	0	101.0	3	1	2	2	1	1	1	2	0
D779T	101	255.0	3	1	2	2	1	1	1	2	0
D779T	255	855.0	3	1	2	1	1	1	1	2	0
D780T	0	77.0	3	2	3	9	2	1	1	8	0
D780T	77	182.0	3	2	3	1	2	1	1	9	0
D780T	182	392.0	3	2	3	1	2	1	1	8	0
D781T	0	85.0	3	1	2	2	1	2	3	1	0
D781T	85	196.0	3	1	2	1	1	2	3	2	0
D781T	196	330.0	3	1	2	1	1	2	3	1	0
D781T	330	665.0	3	1	2	1	1	2	3	2	0
D781T	665	1082.0	3	1	2	1	1	2	3	2	0
D781T	1082	1183.0	3	1	2	1	1	2	3	2	0
D781T	1183	1292.0	3	1	2	1	1	2	3	2	0
D781T	1292	1397.0	3	1	2	1	1	2	3	2	0
D782T	0	122.0	3	2	3	1	2	2	3	1	0
D786T	0	83.0	3	1	2	1	1	2	3	1	0
D786T	83	155.0	3	1	2	1	1	2	3	2	0
D786T	155	251.0	3	1	2	1	1	2	3	2	0
D786T	251	341.0	3	1	2	1	1	2	3	1	0
D786T	341	469.0	3	1	2	1	1	2	3	1	0
D786T	469	580.0	3	1	2	1	1	2	3	1	0
D786T	580	764.0	3	1	2	1	1	2	3	2	0
D786T	764	960.0	3	1	2	1	1	2	3	2	0
D787T	0	89.0	3	3	3	1	1	2	3	1	0
D787T	89	180.0	3	3	3	1	1	2	3	1	0
D787T	180	271.0	3	3	3	1	1	2	3	1	0
D787T	271	363.0	3	3	3	1	1	2	3	1	0
D787T	363	454.0	3	3	3	1	1	2	3	1	0
D787T	454	551.0	3	3	3	1	1	2	3	1	0
D787T	551	643.0	3	3	3	1	1	2	3	1	0
D787T	643	730.0	3	3	3	1	1	2	3	1	0
D787T	730	820.0	3	3	3	1	1	2	3	1	0
D787T	820	916.0	3	3	3	1	1	2	3	1	0
D787T	916	1007.0	3	3	3	1	1	2	3	2	0
D787T	1007	1100.0	3	3	3	1	1	2	3	2	0
D787T	1100	1191.0	3	3	3	1	1	2	3	1	0
D788T	0	111.0	3	3	3	2	1	1	2	1	0
D788T	111	400.0	3	3	3	2	1	1	2	1	0
D788T	400	868.0	3	3	3	1	1	1	2	1	0
D789T	0	100.0	3	3	3	1	2	1	2	1	0
D790T	0	148.0	3	1	3	1	2	2	1	1	0
D791T	0	132.0	3	1	2	1	2	2	2	1	0
D791T	132	217.0	3	1	2	1	2	2	2	1	0
D791T	217	321.0	3	1	2	1	2	2	2	2	0
D791T	321	391.0	3	1	2	1	2	2	2	2	0
D791T	391	514.0	3	1	2	1	2	2	2	1	0
D791T	514	602.0	3	1	2	1	2	2	2	2	0
D792T	0	79.0	3	1	1	1	2	1	2	1	0
D792T	79	170.0	3	1	1	1	2	1	2	1	0
D792T	170	260.0	3	1	1	1	2	1	2	1	0
D793T	0	150.0	3	1	1	1	2	1	1	1	0
D794T	0	136.0	3	1	2	1	1	2	2	8	0
D794T	136	222.0	3	1	2	1	1	2	2	1	0
D794T	222	319.0	3	1	2	1	1	2	2	1	0
D794T	319	413.0	3	1	2	1	1	2	2	1	0
D794T	413	567.0	3	1	2	1	1	2	2	1	0
D794T	567	670.0	3	1	2	1	1	2	2	8	0
D794T	670	763.0	3	1	2	1	1	2	2	1	0
D794T	763	896.0	3	1	2	1	1	2	2	1	0
D794T	896	1110.0	3	1	2	1	1	2	2	1	0
D794T	1110	1223.0	3	1	2	1	1	2	2	8	0
D794T	1223	1335.0	3	1	2	1	1	2	2	1	0
D795T	0	72.0	3	1	3	1	2	1	1	1	0
D795T	72	133.0	3	1	3	1	2	1	1	1	0
D795T	133	251.0	3	1	3	1	2	1	1	1	0
D795T	251	342.0	3	1	3	1	2	1	1	1	0
D795T	342	447.0	3	1	3	1	2	1	1	1	0
D795T	447	528.0	3	1	3	1	2	1	1	1	0
D795T	528	603.0	3	1	3	1	2	1	1	1	0
D795T	603	708.0	3	1	3	1	2	1	1	1	0
D795T	708	891.0	3	1	3	1	2	1	1	1	0
D795T	891	1008.0	3	1	3	1	2	1	1	8	0
D795T	1008	1333.0	3	1	3	1	2	1	1	8	0
D800T	0	156.0	3	2	3	1	2	2	2	2	0
D801T	0	85.0	3	1	3	1	2	1	2	1	0
D801T	85	179.0	3	1	3	1	2	1	2	1	0
D801T	179	277.0	3	1	3	1	2	1	2	1	0
D801T	277	368.0	3	1	3	1	2	1	2	1	0
D801T	368	474.0	3	1	3	1	2	1	2	1	0
D801T	474	594.0	3	1	3	1	2	1	2	8	0
D801T	594	706.0	3	1	3	1	2	1	2	1	0
D801T	706	858.0	3	1	3	1	2	1	2	8	0
D806T	0	69.0	3	2	3	2	1	2	2	1	0
D806T	69	181.0	3	2	3	1	1	2	2	1	0
D806T	181	322.0	3	2	3	1	1	2	2	1	0
D806T	322	414.0	3	2	3	1	1	2	2	1	0
D806T	414	505.0	3	2	3	2	1	2	2	1	0
D806T	505	596.0	3	2	3	1	1	2	2	1	0
D806T	596	688.0	3	2	3	1	1	2	2	1	0
D806T	688	779.0	3	2	3	1	1	2	2	1	0
D806T	779	870.0	3	2	3	1	1	2	2	1	0
D806T	870	1093.0	3	2	3	2	1	2	2	1	0
D806T	1093	1189.0	3	2	3	1	1	2	2	1	0
D806T	1189	1281.0	3	2	3	1	1	2	2	1	0
D807T	0	91.0	3	2	2	1	1	2	3	1	0
D807T	91	176.0	3	2	2	2	1	2	3	2	0
D807T	176	267.0	3	2	2	1	1	2	3	1	0
D807T	267	330.0	3	2	2	1	1	2	3	1	0
D807T	330	421.0	3	2	2	1	1	2	3	1	0
D807T	421	511.0	3	2	2	2	1	2	3	1	0
D807T	511	605.0	3	2	2	1	1	2	3	1	0
D807T	605	700.0	3	2	2	1	1	2	3	1	0
D807T	700	794.0	3	2	2	1	1	2	3	8	0
D807T	794	885.0	3	2	2	2	1	2	3	1	0
D807T	885	974.0	3	2	2	1	1	2	3	1	0
D807T	974	1064.0	3	2	2	2	1	2	3	1	0
D807T	1064	1187.0	3	2	2	1	1	2	3	1	0
D807T	1187	1281.0	3	2	2	2	1	2	3	1	0
D809T	0	92.0	3	1	3	2	1	2	3	1	0
D809T	92	183.0	3	1	3	1	1	2	3	1	0
D809T	183	279.0	3	1	3	1	1	2	3	1	0
D809T	279	370.0	3	1	3	1	1	2	3	1	0
D809T	370	461.0	3	1	3	1	1	2	3	1	0
D809T	461	552.0	3	1	3	1	1	2	3	1	0
D809T	552	643.0	3	1	3	2	1	2	3	1	0
D809T	643	717.0	3	1	3	1	1	2	3	1	0
D809T	717	804.0	3	1	3	1	1	2	3	1	0
D809T	804	896.0	3	1	3	1	1	2	3	1	0
D809T	896	987.0	3	1	3	1	1	2	3	1	0
D809T	987	1077.0	3	1	3	1	1	2	3	2	0
D809T	1077	1168.0	3	1	3	1	1	2	3	2	0
D809T	1168	1266.0	3	1	3	2	1	2	3	1	0
D810T	0	93.0	3	3	3	1	1	2	1	1	0
D810T	93	212.0	3	3	3	1	1	2	1	1	0
D810T	212	307.0	3	3	3	1	1	2	1	1	0
D810T	307	538.0	3	3	3	1	1	2	1	1	0
D810T	538	633.0	3	3	3	1	1	2	1	1	0
D810T	633	707.0	3	3	3	1	1	2	1	1	0
D810T	707	813.0	3	3	3	1	1	2	1	1	0
D810T	813	884.0	3	3	3	1	1	2	1	8	0
D810T	884	993.0	3	3	3	1	1	2	1	1	0
D810T	993	1123.0	3	3	3	1	1	2	1	1	0
D811T	0	170.0	3	1	1	1	2	2	2	2	0
D811T	170	413.0	3	1	1	1	2	2	2	2	0
D811T	413	525.0	3	1	1	1	2	2	2	2	0
D816T	0	174.0	3	3	2	1	2	2	3	1	0
D816T	174	469.0	3	3	2	1	2	2	3	1	0
D817T	0	324.0	3	2	1	1	1	2	2	1	0
D818T	0	133.0	3	3	2	1	2	1	1	1	0
D818T	133	224.0	3	3	2	9	2	1	1	8	0
D818T	224	436.0	3	3	2	1	2	1	1	1	0
D818T	436	878.0	3	3	2	1	2	1	1	1	0
D819T	0	122.0	3	1	2	1	1	1	1	1	0
D819T	122	212.0	3	1	2	1	1	1	1	1	0
D819T	212	430.0	3	1	2	1	1	1	1	1	0
D820T	0	76.0	3	1	2	1	2	2	2	1	0
D820T	76	312.0	3	1	2	1	2	2	2	8	0
D821T	0	81.0	3	1	2	1	2	2	3	1	0
D821T	81	151.0	3	1	2	1	2	2	3	2	0
D821T	151	550.0	3	1	2	1	2	2	3	2	0
D821T	550	641.0	3	1	2	1	2	2	3	1	0
D821T	641	697.0	3	1	2	1	2	2	3	2	1
D822T	0	118.0	3	1	2	1	1	1	1	2	0
D822T	118	205.0	3	1	2	1	1	1	1	2	0
D822T	205	328.0	3	1	2	1	1	1	1	2	0
D822T	328	423.0	3	1	2	1	1	1	1	2	0
D822T	423	567.0	3	1	2	1	1	1	1	2	0
D822T	567	652.0	3	1	2	1	1	1	1	1	0
D822T	652	759.0	3	1	2	1	1	1	1	2	0
D822T	759	864.0	3	1	2	1	1	1	1	2	0
D822T	864	989.0	3	1	2	1	1	1	1	2	0
D822T	989	1098.0	3	1	2	1	1	1	1	2	0
D822T	1098	1226.0	3	1	2	1	1	1	1	2	0
D823T	0	92.0	3	2	2	1	1	1	1	2	0
D823T	92	278.0	3	2	2	1	1	1	1	2	0
D823T	278	556.5	3	2	2	1	1	1	1	2	1
D824T	0	84.0	3	3	1	1	2	2	2	2	0
D824T	84	174.0	3	3	1	1	2	2	2	2	0
D824T	174	294.0	3	3	1	1	2	2	2	2	0
D824T	294	412.0	3	3	1	1	2	2	2	2	0
D824T	412	545.0	3	3	1	1	2	2	2	2	0
D824T	545	741.0	3	3	1	1	2	2	2	2	0
D824T	741	832.0	3	3	1	1	2	2	2	2	0
D824T	832	911.0	3	3	1	1	2	2	2	2	0
D824T	911	1014.0	3	3	1	1	2	2	2	2	0
D824T	1014	1232.0	3	3	1	1	2	2	2	2	0
D825T	0	88.0	3	3	3	1	2	2	3	2	0
D825T	88	179.0	3	3	3	1	2	2	3	2	0
D825T	179	270.0	3	3	3	1	2	2	3	2	0
D825T	270	361.0	3	3	3	1	2	2	3	2	0
D825T	361	453.0	3	3	3	1	2	2	3	2	0
D825T	453	543.0	3	3	3	1	2	2	3	2	0
D825T	543	634.0	3	3	3	1	2	2	3	2	0
D825T	634	726.0	3	3	3	1	2	2	3	2	0
D825T	726	818.0	3	3	3	1	2	2	3	2	0
D825T	818	909.0	3	3	3	1	2	2	3	2	0
D825T	909	1001.0	3	3	3	1	2	2	3	2	0
D825T	1001	1092.0	3	3	3	1	2	2	3	2	0
D825T	1092	1184.0	3	3	3	1	2	2	3	1	0
D826T	0	91.0	3	3	3	1	1	1	2	1	0
D827T	0	83.0	3	1	3	1	1	1	3	2	0
D827T	83	244.0	3	1	3	1	1	1	3	2	0
D827T	244	344.0	3	1	3	1	1	1	3	1	0
D827T	344	461.0	3	1	3	1	1	1	3	1	0
D827T	461	624.0	3	1	3	1	1	1	3	1	0
D827T	624	720.0	3	1	3	1	1	1	3	1	0
D827T	720	815.0	3	1	3	1	1	1	3	1	0
D828T	0	85.0	3	2	2	1	1	2	3	2	0
D829T	0	977.0	3	1	3	1	1	1	2	1	0
D830T	0	91.0	3	1	2	1	1	2	3	2	0
D830T	91	400.0	3	1	2	1	1	2	3	1	0
D830T	400	484.0	3	1	2	1	1	2	3	2	0
D830T	484	571.0	3	1	2	1	1	2	3	2	0
D830T	571	665.0	3	1	2	1	1	2	3	2	0
D830T	665	809.0	3	1	2	1	1	2	3	1	0
D830T	809	1100.0	3	1	2	1	1	2	3	1	0
D830T	1100	1194.0	3	1	2	1	1	2	3	2	0
D831T	0	91.0	3	2	3	1	1	2	3	1	0
D832T	0	99.0	3	3	2	1	1	2	3	1	0
D832T	99	195.0	3	3	2	1	1	2	3	1	0
D832T	195	286.0	3	3	2	1	1	2	3	1	0
D832T	286	374.0	3	3	2	1	1	2	3	1	0
D832T	374	465.0	3	3	2	1	1	2	3	1	0
D832T	465	555.0	3	3	2	1	1	2	3	1	0
D832T	555	646.0	3	3	2	1	1	2	3	1	0
D832T	646	742.0	3	3	2	1	1	2	3	1	0
D832T	742	833.0	3	3	2	1	1	2	3	1	0
D832T	833	925.0	3	3	2	1	1	2	3	1	0
D832T	925	1018.0	3	3	2	1	1	2	3	1	0
D832T	1018	1109.0	3	3	2	1	1	2	3	1	0
D832T	1109	1199.0	3	3	2	1	1	2	3	1	0
D834T	0	126.0	3	3	3	1	2	2	1	1	0
D834T	126	496.0	3	3	3	1	2	2	1	1	0
D835T	0	65.0	3	1	2	1	1	1	2	1	0
D835T	65	156.0	3	1	2	1	1	1	2	1	0
D835T	156	242.0	3	1	2	1	1	1	2	2	0
D835T	242	514.0	3	1	2	1	1	1	2	1	0
D835T	514	611.0	3	1	2	1	1	1	2	1	0
D835T	611	774.0	3	1	2	1	1	1	2	2	0
D835T	774	980.0	3	1	2	1	1	1	2	1	0
D835T	980	1072.0	3	1	2	1	1	1	2	2	0
D835T	1072	1163.0	3	1	2	1	1	1	2	1	0
D838T	0	225.0	3	1	2	1	1	2	2	2	0
D838T	225	459.0	3	1	2	1	1	2	2	2	0
D838T	459	605.0	3	1	2	1	1	2	2	2	0
D838T	605	700.0	3	1	2	1	1	2	2	1	0
D838T	700	1044.0	3	1	2	1	1	2	2	1	0
D838T	1044	1137.0	3	1	2	1	1	2	2	2	0
D843T	0	161.0	3	1	3	1	2	2	3	1	0
D843T	161	406.0	3	1	3	1	2	2	3	8	0
D843T	406	557.0	3	1	3	1	2	2	3	1	0
D846T	0	119.0	3	2	2	1	1	2	3	1	0
D846T	119	255.0	3	2	2	1	1	2	3	1	0
D846T	255	325.0	3	2	2	1	1	2	3	1	0
D846T	325	398.0	3	2	2	1	1	2	3	2	0
D846T	398	531.0	3	2	2	1	1	2	3	1	0
D846T	531	635.0	3	2	2	1	1	2	3	1	0
D846T	635	735.0	3	2	2	1	1	2	3	1	0
D846T	735	857.0	3	2	2	1	1	2	3	1	0
D846T	857	985.0	3	2	2	1	1	2	3	1	0
D846T	985	1119.0	3	2	2	1	1	2	3	1	0
D847T	0	77.0	3	1	2	1	1	2	2	1	0
D847T	77	149.0	3	1	2	1	1	2	2	1	0
D847T	149	344.0	3	1	2	1	1	2	2	8	0
D847T	344	440.0	3	1	2	1	1	2	2	8	0
D847T	440	525.0	3	1	2	1	1	2	2	1	0
D847T	525	616.0	3	1	2	2	1	2	2	1	0
D847T	616	716.0	3	1	2	1	1	2	2	1	0
D848T	0	384.0	3	1	2	1	1	2	2	1	0
D848T	384	476.0	3	1	2	1	1	2	2	1	0
D848T	476	580.0	3	1	2	1	1	2	2	1	0
D848T	580	678.0	3	1	2	1	1	2	2	1	0
D848T	678	769.0	3	1	2	1	1	2	2	1	0
D849T	0	287.0	3	1	2	1	1	2	2	1	0
D849T	287	384.0	3	1	2	1	1	2	2	2	0
D849T	384	535.0	3	1	2	1	1	2	2	8	0
D849T	535	609.0	3	1	2	1	1	2	2	1	0
D849T	609	726.0	3	1	2	1	1	2	2	1	0
D849T	726	866.0	3	1	2	1	1	2	2	1	0
D849T	866	937.0	3	1	2	1	1	2	2	1	0
D849T	937	1046.0	3	1	2	1	1	2	2	1	0

## Sheet: data_file_Tables_2_and_3_gonoch
unique	start0	stop0	groupe	groupeinit	duree_3cat	lieu	constante	benin	statmat	age_3cat	nbclidern2	gonochlam
D001T	0.0	94.0	1	1	3	2	1	2	2	3	2	0
D001T	94.0	194.0	1	1	3	2	1	2	2	3	2	0
D001T	201.0	285.0	1	1	3	2	1	2	2	3	2	0
D001T	285.0	377.0	1	1	3	2	1	2	2	3	2	0
D001T	377.0	472.0	1	1	3	2	1	2	2	3	2	0
D001T	472.0	563.0	1	1	3	2	1	2	2	3	2	0
D001T	570.0	658.0	1	1	3	2	1	2	2	3	1	0
D001T	658.0	756.0	1	1	3	2	1	2	2	3	1	0
D001T	756.0	927.0	1	1	3	2	1	2	2	3	1	0
D001T	927.0	1083.0	1	1	3	2	1	2	2	3	1	0
D001T	1083.0	1187.0	1	1	3	2	1	2	2	3	2	0
D001T	1194.0	1280.0	1	1	3	2	1	2	2	3	2	0
D001T	1287.0	1391.0	1	1	3	2	1	2	2	3	1	0
D001T	1391.0	1473.0	1	1	3	2	1	2	2	3	2	0
D001T	1480.0	1586.0	1	1	3	2	1	2	2	3	2	0
D002T	0.0	98.0	1	1	3	2	1	1	2	3	2	0
D002T	98.0	218.0	1	1	3	2	1	1	2	3	1	0
D002T	218.0	309.0	1	1	3	2	1	1	2	3	2	0
D002T	309.0	393.0	1	1	3	2	1	1	2	3	2	0
D002T	393.0	468.0	1	1	3	2	1	1	2	3	2	0
D002T	468.0	554.0	1	1	3	2	1	1	2	3	2	0
D002T	554.0	658.0	1	1	3	2	1	1	2	3	2	0
D002T	658.0	743.0	1	1	3	2	1	1	2	3	2	0
D002T	743.0	838.0	1	1	3	2	1	1	2	3	2	0
D002T	845.0	937.0	1	1	3	2	1	1	2	3	2	0
D002T	937.0	1050.0	1	1	3	2	1	1	2	3	2	0
D002T	1050.0	1155.0	1	1	3	2	1	1	2	3	2	0
D002T	1155.0	1274.0	1	1	3	2	1	1	2	3	2	0
D002T	1274.0	1429.0	1	1	3	2	1	1	2	3	2	0
D002T	1429.0	1527.0	1	1	3	2	1	1	2	3	2	0
D003T	0.0	98.0	1	1	3	1	1	2	1	3	2	0
D003T	98.0	236.0	1	1	3	1	1	2	1	3	1	0
D003T	236.0	328.0	1	1	3	1	1	2	1	3	2	0
D003T	328.0	410.0	1	1	3	1	1	2	1	3	2	0
D003T	410.0	508.0	1	1	3	1	1	2	1	3	2	1
D003T	508.0	511.0	1	1	3	1	1	2	1	3	2	0
D003T	511.0	606.0	1	1	3	1	1	2	1	3	2	0
D003T	613.0	718.0	1	1	3	1	1	2	1	3	2	0
D003T	725.0	810.0	1	1	3	1	1	2	1	3	2	0
D003T	810.0	895.0	1	1	3	1	1	2	1	3	1	0
D003T	895.0	1006.0	1	1	3	1	1	2	1	3	2	0
D003T	1006.0	1098.0	1	1	3	1	1	2	1	3	2	0
D003T	1098.0	1110.5	1	1	3	1	1	2	1	3	2	1
D003T	1110.5	1215.0	1	1	3	1	1	2	1	3	2	0
D003T	1222.0	1313.0	1	1	3	1	1	2	1	3	2	0
D003T	1313.0	1412.0	1	1	3	1	1	2	1	3	2	0
D003T	1412.0	1523.0	1	1	3	1	1	2	1	3	2	0
D003T	1523.0	1609.0	1	1	3	1	1	2	1	3	2	0
D004T	0.0	98.0	1	1	3	1	1	2	2	3	2	0
D004T	98.0	183.0	1	1	3	1	1	2	2	3	2	0
D004T	183.0	274.0	1	1	3	1	1	2	2	3	2	0
D005T	0.0	95.0	1	1	2	2	1	2	2	3	2	0
D005T	95.0	187.0	1	1	2	2	1	2	2	3	2	0
D005T	194.0	283.0	1	1	2	2	1	2	2	3	2	0
D005T	283.0	385.0	1	1	2	2	1	2	2	3	2	0
D005T	385.0	454.0	1	1	2	2	1	2	2	3	2	0
D005T	454.0	570.0	1	1	2	2	1	2	2	3	2	0
D005T	570.0	677.0	1	1	2	2	2	2	2	3	8	0
D005T	677.0	762.0	1	1	2	2	1	2	2	3	1	0
D005T	762.0	838.0	1	1	2	2	1	2	2	3	2	0
D005T	838.0	944.0	1	1	2	2	1	2	2	3	2	0
D005T	944.0	1045.5	1	1	2	2	1	2	2	3	2	1
D005T	1045.5	1056.0	1	1	2	2	1	2	2	3	2	0
D005T	1056.0	1147.0	1	1	2	2	1	2	2	3	2	0
D005T	1154.0	1251.0	1	1	2	2	1	2	2	3	2	0
D005T	1251.0	1344.0	1	1	2	2	1	2	2	3	2	0
D005T	1344.0	1438.0	1	1	2	2	1	2	2	3	2	1
D005T	1438.0	1532.0	1	1	2	2	1	2	2	3	2	0
D005T	1539.0	1620.0	1	1	2	2	1	2	2	3	2	0
D006T	0.0	84.0	1	1	3	1	1	2	1	3	2	0
D006T	84.0	185.0	1	1	3	1	1	2	1	3	2	0
D007T	0.0	83.0	1	1	3	1	1	2	1	3	2	0
D007T	83.0	205.0	1	1	3	1	1	2	1	3	1	0
D007T	205.0	299.0	1	1	3	1	1	2	1	3	1	0
D007T	299.0	387.0	1	1	3	1	1	2	1	3	2	0
D007T	387.0	481.0	1	1	3	1	1	2	1	3	2	0
D007T	481.0	572.0	1	1	3	1	1	2	1	3	2	0
D007T	572.0	665.0	1	1	3	1	1	2	1	3	2	0
D007T	665.0	748.0	1	1	3	1	1	2	1	3	2	0
D007T	748.0	842.0	1	1	3	1	1	2	1	3	2	0
D007T	842.0	1000.0	1	1	3	1	1	2	1	3	2	0
D007T	1000.0	1070.0	1	1	3	1	1	2	1	3	2	0
D007T	1070.0	1161.0	1	1	3	1	1	2	1	3	2	0
D007T	1161.0	1265.0	1	1	3	1	1	2	1	3	1	0
D007T	1265.0	1363.0	1	1	3	1	1	2	1	3	1	0
D007T	1363.0	1455.0	1	1	3	1	1	2	1	3	1	0
D007T	1455.0	1546.0	1	1	3	1	1	2	1	3	1	0
D009T	0.0	94.0	1	1	3	1	1	2	1	2	1	0
D009T	94.0	213.0	1	1	3	1	1	2	1	2	1	0
D009T	213.0	304.0	1	1	3	1	1	2	1	2	2	0
D009T	304.0	395.0	1	1	3	1	1	2	1	2	2	0
D009T	395.0	489.0	1	1	3	1	1	2	1	2	2	0
D009T	496.0	578.0	1	1	3	1	1	2	1	2	2	0
D009T	578.0	669.0	1	1	3	1	1	2	1	2	1	0
D009T	669.0	759.0	1	1	3	1	1	2	1	2	8	0
D009T	766.0	1001.0	1	1	3	1	1	2	1	2	8	0
D009T	1001.0	1092.0	1	1	3	1	1	2	1	2	8	0
D009T	1099.0	1397.0	1	1	3	1	1	2	1	2	8	0
D009T	1397.0	1489.0	1	1	3	1	1	2	1	2	8	0
D009T	1489.0	1580.0	1	1	3	1	1	2	1	2	8	0
D010T	0.0	93.0	1	1	3	3	1	1	1	3	1	0
D010T	93.0	207.0	1	1	3	3	2	1	1	3	1	0
D010T	214.0	301.0	1	1	3	3	1	1	1	3	1	0
D010T	301.0	385.0	1	1	3	3	2	1	1	3	1	0
D010T	392.0	501.0	1	1	3	3	1	1	1	3	1	0
D010T	501.0	588.0	1	1	3	3	2	1	1	3	1	0
D010T	588.0	687.0	1	1	3	3	2	1	1	3	1	0
D010T	687.0	777.0	1	1	3	3	2	1	1	3	1	0
D010T	777.0	905.0	1	1	3	3	2	1	1	3	1	0
D010T	905.0	1008.0	1	1	3	3	1	1	1	3	1	0
D010T	1008.0	1099.0	1	1	3	3	2	1	1	3	8	0
D010T	1099.0	1192.0	1	1	3	3	1	1	1	3	1	0
D010T	1192.0	1291.0	1	1	3	3	1	1	1	3	1	0
D010T	1291.0	1383.0	1	1	3	3	1	1	1	3	1	0
D010T	1383.0	1480.0	1	1	3	3	2	1	1	3	1	0
D011T	0.0	84.0	1	1	3	1	1	2	1	3	2	0
D011T	84.0	178.0	1	1	3	1	1	2	1	3	2	0
D011T	178.0	269.0	1	1	3	1	1	2	1	3	2	0
D011T	269.0	360.0	1	1	3	1	1	2	1	3	2	0
D011T	360.0	465.0	1	1	3	1	1	2	1	3	1	0
D011T	465.0	568.0	1	1	3	1	1	2	1	3	2	0
D011T	568.0	653.0	1	1	3	1	1	2	1	3	2	0
D011T	653.0	772.0	1	1	3	1	1	2	1	3	2	0
D011T	772.0	883.0	1	1	3	1	1	2	1	3	1	0
D011T	883.0	1004.0	1	1	3	1	1	2	1	3	2	0
D011T	1004.0	1093.0	1	1	3	1	1	2	1	3	2	0
D011T	1093.0	1191.0	1	1	3	1	1	2	1	3	2	0
D011T	1191.0	1287.0	1	1	3	1	1	2	1	3	2	0
D012T	0.0	101.0	1	1	3	1	1	2	1	3	2	0
D012T	101.0	178.0	1	1	3	1	1	2	1	3	9	0
D013T	0.0	105.0	1	1	3	1	1	1	1	3	2	0
D013T	105.0	213.0	1	1	3	1	1	1	1	3	2	0
D013T	213.0	293.0	1	1	3	1	1	1	1	3	2	0
D013T	293.0	374.0	1	1	3	1	1	1	1	3	2	0
D013T	374.0	465.0	1	1	3	1	1	1	1	3	2	0
D013T	465.0	545.0	1	1	3	1	1	1	1	3	2	0
D013T	545.0	633.0	1	1	3	1	1	1	1	3	2	0
D013T	633.0	736.0	1	1	3	1	1	1	1	3	2	0
D013T	736.0	835.0	1	1	3	1	1	1	1	3	2	0
D013T	835.0	938.0	1	1	3	1	1	1	1	3	2	0
D013T	938.0	1032.0	1	1	3	1	1	1	1	3	2	0
D013T	1032.0	1148.0	1	1	3	1	1	1	1	3	2	0
D013T	1155.0	1240.0	1	1	3	1	1	1	1	3	2	0
D013T	1240.0	1333.0	1	1	3	1	1	1	1	3	2	0
D013T	1333.0	1431.0	1	1	3	1	1	1	1	3	1	0
D013T	1431.0	1543.0	1	1	3	1	1	1	1	3	1	0
D014T	0.0	89.0	1	1	2	2	1	1	2	3	1	0
D014T	96.0	180.0	1	1	2	2	1	1	2	3	1	0
D014T	180.0	270.0	1	1	2	2	9	1	2	3	9	0
D014T	270.0	357.0	1	1	2	2	1	1	2	3	1	0
D014T	357.0	453.0	1	1	2	2	1	1	2	3	1	0
D014T	460.0	543.0	1	1	2	2	1	1	2	3	2	0
D014T	543.0	637.0	1	1	2	2	1	1	2	3	1	0
D014T	637.0	729.0	1	1	2	2	1	1	2	3	1	0
D014T	736.0	818.0	1	1	2	2	1	1	2	3	2	0
D014T	825.0	918.0	1	1	2	2	1	1	2	3	2	0
D014T	918.0	992.0	1	1	2	2	1	1	2	3	1	0
D014T	999.0	1068.0	1	1	2	2	1	1	2	3	1	0
D014T	1068.0	1159.0	1	1	2	2	1	1	2	3	2	0
D014T	1166.0	1258.0	1	1	2	2	1	1	2	3	2	0
D014T	1258.0	1352.0	1	1	2	2	1	1	2	3	2	0
D014T	1352.0	1446.0	1	1	2	2	1	1	2	3	1	0
D014T	1446.0	1537.0	1	1	2	2	1	1	2	3	1	0
D015T	0.0	89.0	1	1	3	2	1	2	2	3	2	0
D015T	89.0	180.0	1	1	3	2	1	2	2	3	2	0
D015T	187.0	271.0	1	1	3	2	1	2	2	3	2	0
D015T	271.0	357.0	1	1	3	2	1	2	2	3	2	0
D015T	357.0	453.0	1	1	3	2	1	2	2	3	1	0
D015T	460.0	543.0	1	1	3	2	1	2	2	3	2	0
D015T	543.0	637.0	1	1	3	2	1	2	2	3	1	0
D015T	637.0	728.0	1	1	3	2	1	2	2	3	2	0
D015T	728.0	816.0	1	1	3	2	1	2	2	3	2	0
D015T	816.0	909.0	1	1	3	2	1	2	2	3	2	0
D015T	916.0	984.0	1	1	3	2	1	2	2	3	1	0
D015T	991.0	1062.0	1	1	3	2	1	2	2	3	1	0
D015T	1062.0	1148.0	1	1	3	2	1	2	2	3	2	0
D015T	1148.0	1257.0	1	1	3	2	1	2	2	3	2	0
D015T	1257.0	1348.0	1	1	3	2	1	2	2	3	2	0
D015T	1348.0	1469.0	1	1	3	2	1	2	2	3	2	0
D015T	1476.0	1589.0	1	1	3	2	1	2	2	3	2	0
D016T	0.0	94.0	1	1	3	1	1	2	1	3	1	0
D016T	94.0	185.0	1	1	3	1	1	2	1	3	2	0
D016T	185.0	274.0	1	1	3	1	1	2	1	3	2	0
D016T	274.0	353.0	1	1	3	1	1	2	1	3	1	0
D017T	0.0	86.0	1	1	3	1	1	2	2	3	2	0
D017T	86.0	170.0	1	1	3	1	1	2	2	3	2	0
D017T	170.0	279.0	1	1	3	1	1	2	2	3	2	0
D017T	279.0	374.0	1	1	3	1	1	2	2	3	2	0
D017T	374.0	560.0	1	1	3	1	1	2	2	3	2	0
D018T	0.0	92.0	1	1	3	1	1	2	2	3	2	0
D018T	99.0	187.0	1	1	3	1	1	2	2	3	2	0
D018T	187.0	269.0	1	1	3	1	1	2	2	3	2	1
D018T	269.0	273.0	1	1	3	1	1	2	2	3	2	0
D018T	273.0	351.0	1	1	3	1	1	2	2	3	1	0
D018T	358.0	440.0	1	1	3	1	1	2	2	3	1	0
D018T	447.0	517.0	1	1	3	1	1	2	2	3	2	0
D018T	524.0	608.0	1	1	3	1	2	2	2	3	2	0
D018T	608.0	685.0	1	1	3	1	1	2	2	3	1	0
D018T	685.0	769.0	1	1	3	1	1	2	2	3	2	0
D018T	769.0	858.0	1	1	3	1	1	2	2	3	2	0
D018T	858.0	957.0	1	1	3	1	1	2	2	3	2	0
D018T	957.0	1041.0	1	1	3	1	1	2	2	3	2	0
D018T	1041.0	1168.0	1	1	3	1	1	2	2	3	2	0
D018T	1168.0	1267.0	1	1	3	1	1	2	2	3	2	0
D018T	1267.0	1357.0	1	1	3	1	1	2	2	3	2	0
D018T	1357.0	1476.0	1	1	3	1	1	2	2	3	1	0
D018T	1476.0	1603.0	1	1	3	1	1	2	2	3	1	0
D019T	0.0	92.0	1	1	3	1	1	2	2	3	2	0
D019T	92.0	185.0	1	1	3	1	1	2	2	3	2	0
D019T	185.0	274.0	1	1	3	1	1	2	2	3	2	1
D019T	274.0	276.0	1	1	3	1	1	2	2	3	2	0
D019T	276.0	363.0	1	1	3	1	1	2	2	3	2	0
D019T	370.0	455.0	1	1	3	1	1	2	2	3	1	0
D019T	462.0	545.0	1	1	3	1	1	2	2	3	2	0
D019T	545.0	637.0	1	1	3	1	1	2	2	3	2	1
D019T	637.0	729.0	1	1	3	1	1	2	2	3	1	0
D019T	736.0	829.0	1	1	3	1	1	2	2	3	2	0
D019T	829.0	923.0	1	1	3	1	1	2	2	3	1	0
D019T	923.0	1015.0	1	1	3	1	1	2	2	3	1	0
D020T	0.0	94.0	1	1	3	1	1	2	2	3	2	0
D020T	94.0	182.0	1	1	3	1	1	2	2	3	2	0
D020T	182.0	280.0	1	1	3	1	1	2	2	3	2	0
D020T	280.0	431.0	1	1	3	1	1	2	2	3	2	0
D020T	431.0	529.0	1	1	3	1	1	2	2	3	2	0
D020T	529.0	602.0	1	1	3	1	1	2	2	3	2	0
D020T	602.0	692.0	1	1	3	1	1	2	2	3	2	0
D020T	692.0	819.0	1	1	3	1	1	2	2	3	2	0
D020T	819.0	924.0	1	1	3	1	1	2	2	3	2	0
D020T	924.0	1029.0	1	1	3	1	1	2	2	3	2	0
D020T	1029.0	1176.0	1	1	3	1	1	2	2	3	2	0
D020T	1176.0	1442.0	1	1	3	1	1	2	2	3	1	0
D021T	0.0	96.0	1	1	2	1	1	2	2	3	1	0
D021T	96.0	217.0	1	1	2	1	1	2	2	3	2	0
D021T	217.0	304.0	1	1	2	1	1	2	2	3	2	0
D022T	0.0	78.0	1	1	3	1	1	2	2	2	2	0
D022T	85.0	176.0	1	1	3	1	1	2	2	2	1	0
D022T	176.0	262.0	1	1	3	1	1	2	2	2	2	0
D022T	262.0	378.0	1	1	3	1	1	2	2	2	2	0
D022T	385.0	819.0	1	1	3	1	1	2	2	2	8	0
D023T	0.0	92.0	1	1	3	2	2	2	2	3	1	0
D023T	99.0	182.0	1	1	3	2	9	2	2	3	1	0
D023T	182.0	282.0	1	1	3	2	1	2	2	3	1	0
D023T	282.0	371.0	1	1	3	2	2	2	2	3	1	0
D023T	371.0	462.0	1	1	3	2	1	2	2	3	8	0
D023T	462.0	548.0	1	1	3	2	1	2	2	3	1	0
D023T	548.0	647.0	1	1	3	2	1	2	2	3	1	0
D024T	0.0	90.0	1	1	3	1	2	2	2	3	2	0
D024T	90.0	189.0	1	1	3	1	2	2	2	3	2	0
D024T	189.0	285.0	1	1	3	1	2	2	2	3	2	0
D024T	285.0	368.0	1	1	3	1	2	2	2	3	2	0
D024T	368.0	460.0	1	1	3	1	2	2	2	3	1	0
D024T	460.0	551.0	1	1	3	1	2	2	2	3	2	0
D024T	551.0	650.0	1	1	3	1	2	2	2	3	2	0
D024T	650.0	746.0	1	1	3	1	1	2	2	3	2	0
D024T	746.0	843.0	1	1	3	1	2	2	2	3	1	0
D024T	843.0	942.0	1	1	3	1	2	2	2	3	2	0
D024T	942.0	1035.0	1	1	3	1	1	2	2	3	2	0
D024T	1035.0	1138.0	1	1	3	1	2	2	2	3	2	0
D024T	1138.0	1251.0	1	1	3	1	1	2	2	3	2	0
D024T	1251.0	1398.0	1	1	3	1	1	2	2	3	2	0
D024T	1398.0	1494.0	1	1	3	1	1	2	2	3	2	0
D024T	1494.0	1585.0	1	1	3	1	1	2	2	3	2	0
D025T	0.0	100.0	1	1	3	2	1	1	2	3	8	0
D025T	100.0	188.0	1	1	3	2	1	1	2	3	1	0
D025T	188.0	279.0	1	1	3	2	1	1	2	3	1	0
D025T	279.0	365.0	1	1	3	2	1	1	2	3	2	0
D025T	365.0	443.0	1	1	3	2	1	1	2	3	1	0
D025T	443.0	534.0	1	1	3	2	1	1	2	3	1	0
D025T	534.0	625.0	1	1	3	2	1	1	2	3	1	0
D025T	625.0	714.0	1	1	3	2	1	1	2	3	1	0
D025T	714.0	824.0	1	1	3	2	1	1	2	3	1	0
D025T	824.0	912.0	1	1	3	2	1	1	2	3	1	0
D025T	912.0	1015.0	1	1	3	2	1	1	2	3	1	0
D025T	1015.0	1125.0	1	1	3	2	1	1	2	3	1	0
D025T	1125.0	1260.0	1	1	3	2	1	1	2	3	1	0
D025T	1260.0	1352.0	1	1	3	2	1	1	2	3	8	0
D025T	1352.0	1447.0	1	1	3	2	1	1	2	3	1	0
D025T	1447.0	1524.0	1	1	3	2	1	1	2	3	1	0
D026T	0.0	234.0	1	1	3	3	1	2	2	2	1	0
D026T	241.0	374.0	1	1	3	3	1	2	2	2	1	0
D026T	374.0	475.0	1	1	3	3	1	2	2	2	1	0
D026T	475.0	566.0	1	1	3	3	9	2	2	2	8	0
D026T	566.0	657.0	1	1	3	3	1	2	2	2	8	0
D026T	657.0	748.0	1	1	3	3	2	2	2	2	8	0
D026T	748.0	839.0	1	1	3	3	1	2	2	2	8	0
D026T	839.0	915.0	1	1	3	3	1	2	2	2	8	0
D027T	0.0	92.0	1	1	2	2	1	2	1	2	1	0
D027T	92.0	173.0	1	1	2	2	1	2	1	2	1	0
D027T	180.0	260.0	1	1	2	2	1	2	1	2	1	0
D027T	260.0	355.0	1	1	2	2	1	2	1	2	1	0
D027T	362.0	442.0	1	1	2	2	1	2	1	2	1	0
D027T	442.0	510.0	1	1	2	2	1	2	1	2	1	0
D027T	510.0	603.0	1	1	2	2	1	2	1	2	1	0
D027T	603.0	694.0	1	1	2	2	1	2	1	2	1	0
D027T	694.0	770.0	1	1	2	2	1	2	1	2	1	0
D027T	770.0	862.0	1	1	2	2	1	2	1	2	8	0
D027T	862.0	946.0	1	1	2	2	1	2	1	2	8	0
D027T	946.0	1042.0	1	1	2	2	1	2	1	2	8	0
D027T	1049.0	1139.0	1	1	2	2	1	2	1	2	8	0
D027T	1146.0	1239.0	1	1	2	2	1	2	1	2	8	0
D027T	1239.0	1329.0	1	1	2	2	1	2	1	2	8	0
D027T	1329.0	1398.0	1	1	2	2	1	2	1	2	8	0
D027T	1398.0	1472.0	1	1	2	2	1	2	1	2	8	0
D027T	1472.0	1563.0	1	1	2	2	1	2	1	2	1	0
D029T	0.0	92.0	1	1	3	1	1	2	1	2	2	0
D029T	92.0	187.0	1	1	3	1	1	2	1	2	1	0
D029T	194.0	274.0	1	1	3	1	1	2	1	2	2	0
D029T	274.0	368.0	1	1	3	1	1	2	1	2	9	0
D029T	368.0	488.0	1	1	3	1	1	2	1	2	2	0
D030T	0.0	104.0	1	1	3	1	1	2	1	3	2	0
D030T	104.0	203.0	1	1	3	1	1	2	1	3	2	0
D030T	210.0	294.0	1	1	3	1	1	2	1	3	2	0
D030T	294.0	385.0	1	1	3	1	1	2	1	3	2	0
D030T	385.0	485.0	1	1	3	1	1	2	1	3	1	0
D030T	485.0	576.0	1	1	3	1	1	2	1	3	2	0
D030T	576.0	672.0	1	1	3	1	1	2	1	3	2	0
D030T	672.0	771.0	1	1	3	1	1	2	1	3	2	0
D030T	771.0	861.0	1	1	3	1	1	2	1	3	2	0
D030T	861.0	947.0	1	1	3	1	1	2	1	3	2	0
D030T	947.0	1039.0	1	1	3	1	1	2	1	3	2	0
D030T	1039.0	1130.0	1	1	3	1	1	2	1	3	2	0
D030T	1137.0	1224.0	1	1	3	1	1	2	1	3	2	0
D030T	1224.0	1315.0	1	1	3	1	1	2	1	3	2	0
D030T	1315.0	1402.0	1	1	3	1	1	2	1	3	2	0
D030T	1402.0	1499.0	1	1	3	1	1	2	1	3	2	0
D031T	0.0	90.0	1	1	3	2	2	2	1	2	1	0
D031T	90.0	167.0	1	1	3	2	1	2	1	2	1	0
D031T	167.0	531.0	1	1	3	2	2	2	1	2	1	0
D031T	531.0	1399.0	1	1	3	2	2	2	1	2	1	0
D032T	0.0	91.0	1	1	3	3	1	2	2	3	1	0
D032T	91.0	186.0	1	1	3	3	1	2	2	3	1	0
D032T	186.0	267.0	1	1	3	3	2	2	2	3	2	0
D032T	267.0	354.0	1	1	3	3	1	2	2	3	1	0
D032T	354.0	441.0	1	1	3	3	1	2	2	3	1	0
D032T	441.0	522.0	1	1	3	3	1	2	2	3	2	0
D032T	522.0	607.0	1	1	3	3	1	2	2	3	1	0
D032T	607.0	699.0	1	1	3	3	1	2	2	3	1	0
D032T	699.0	778.0	1	1	3	3	1	2	2	3	2	0
D032T	778.0	865.0	1	1	3	3	1	2	2	3	2	0
D032T	865.0	945.0	1	1	3	3	1	2	2	3	1	0
D032T	945.0	1034.0	1	1	3	3	1	2	2	3	1	0
D032T	1034.0	1134.0	1	1	3	3	1	2	2	3	2	0
D032T	1134.0	1244.0	1	1	3	3	1	2	2	3	1	0
D032T	1244.0	1357.0	1	1	3	3	1	2	2	3	8	0
D032T	1357.0	1436.0	1	1	3	3	1	2	2	3	8	0
D033T	0.0	90.0	1	1	3	3	9	1	2	3	8	0
D033T	90.0	150.0	1	1	3	3	1	1	2	3	1	1
D033T	150.0	209.0	1	1	3	3	1	1	2	3	1	0
D033T	209.0	300.0	1	1	3	3	1	1	2	3	1	0
D033T	307.0	391.0	1	1	3	3	2	1	2	3	1	0
D033T	398.0	475.0	1	1	3	3	1	1	2	3	1	0
D033T	475.0	594.0	1	1	3	3	1	1	2	3	8	0
D033T	594.0	664.0	1	1	3	3	9	1	2	3	8	0
D033T	664.0	748.0	1	1	3	3	2	1	2	3	8	0
D033T	748.0	790.0	1	1	3	3	1	1	2	3	8	1
D033T	790.0	832.0	1	1	3	3	1	1	2	3	8	0
D034T	0.0	70.0	1	1	9	1	1	2	2	3	2	0
D034T	70.0	181.0	1	1	9	1	1	2	2	3	1	0
D034T	188.0	286.0	1	1	9	1	1	2	2	3	2	0
D034T	286.0	380.0	1	1	9	1	1	2	2	3	2	0
D034T	387.0	478.0	1	1	9	1	1	2	2	3	2	0
D034T	478.0	559.0	1	1	9	1	1	2	2	3	2	0
D034T	559.0	666.0	1	1	9	1	1	2	2	3	2	0
D034T	673.0	766.0	1	1	9	1	1	2	2	3	2	0
D034T	766.0	857.0	1	1	9	1	1	2	2	3	2	0
D034T	857.0	955.0	1	1	9	1	1	2	2	3	2	0
D034T	955.0	1053.0	1	1	9	1	1	2	2	3	2	0
D034T	1053.0	1147.0	1	1	9	1	1	2	2	3	2	0
D034T	1147.0	1413.0	1	1	9	1	1	2	2	3	8	0
D035T	0.0	77.0	1	1	2	1	1	2	1	2	2	0
D035T	77.0	146.0	1	1	2	1	1	2	1	2	2	0
D035T	146.0	243.0	1	1	2	1	1	2	1	2	2	0
D035T	243.0	432.0	1	1	2	1	1	2	1	2	2	0
D035T	432.0	566.0	1	1	2	1	2	2	1	2	1	0
D036T	0.0	103.0	1	1	3	3	1	1	2	2	2	0
D036T	103.0	182.0	1	1	3	3	1	1	2	2	1	0
D036T	182.0	281.0	1	1	3	3	1	1	2	2	1	0
D036T	281.0	386.0	1	1	3	3	1	1	2	2	1	0
D036T	393.0	468.0	1	1	3	3	1	1	2	2	1	0
D036T	468.0	565.0	1	1	3	3	1	1	2	2	1	0
D036T	572.0	643.0	1	1	3	3	1	1	2	2	1	0
D036T	643.0	757.0	1	1	3	3	1	1	2	2	1	0
D036T	764.0	893.0	1	1	3	3	1	1	2	2	8	0
D036T	893.0	979.0	1	1	3	3	1	1	2	2	1	0
D036T	986.0	1154.0	1	1	3	3	1	1	2	2	1	0
D036T	1154.0	1239.0	1	1	3	3	1	1	2	2	8	0
D036T	1239.0	1244.5	1	1	3	3	1	1	2	2	1	1
D036T	1244.5	1335.0	1	1	3	3	1	1	2	2	1	0
D036T	1342.0	1384.5	1	1	3	3	1	1	2	2	1	1
D036T	1384.5	1427.0	1	1	3	3	1	1	2	2	1	0
D037T	0.0	87.0	1	1	3	2	9	1	1	3	8	0
D037T	87.0	181.0	1	1	3	2	1	1	1	3	2	0
D038T	0.0	72.0	1	1	3	3	1	1	2	2	1	0
D038T	72.0	164.0	1	1	3	3	1	1	2	2	1	0
D038T	164.0	283.0	1	1	3	3	1	1	2	2	1	0
D038T	290.0	374.0	1	1	3	3	1	1	2	2	2	0
D038T	374.0	463.0	1	1	3	3	1	1	2	2	1	0
D038T	463.0	540.0	1	1	3	3	1	1	2	2	1	0
D038T	540.0	645.0	1	1	3	3	1	1	2	2	1	0
D038T	645.0	736.0	1	1	3	3	1	1	2	2	1	0
D038T	736.0	827.0	1	1	3	3	1	1	2	2	1	0
D038T	827.0	983.0	1	1	3	3	1	1	2	2	8	0
D038T	990.0	1079.0	1	1	3	3	2	1	2	2	8	1
D038T	1079.0	1168.0	1	1	3	3	2	1	2	2	8	0
D040T	0.0	90.5	1	1	3	2	2	2	2	3	1	1
D040T	90.5	98.0	1	1	3	2	2	2	2	3	1	0
D040T	98.0	181.0	1	1	3	2	2	2	2	3	2	0
D040T	188.0	273.0	1	1	3	2	1	2	2	3	1	0
D040T	280.0	370.0	1	1	3	2	1	2	2	3	1	0
D040T	370.0	451.0	1	1	3	2	1	2	2	3	1	0
D040T	451.0	553.0	1	1	3	2	1	2	2	3	1	0
D040T	553.0	665.0	1	1	3	2	2	2	2	3	2	0
D040T	665.0	749.0	1	1	3	2	2	2	2	3	1	0
D040T	749.0	860.0	1	1	3	2	1	2	2	3	1	0
D040T	860.0	957.0	1	1	3	2	2	2	2	3	1	0
D040T	957.0	1061.0	1	1	3	2	1	2	2	3	2	0
D040T	1061.0	1190.0	1	1	3	2	1	2	2	3	2	0
D040T	1197.0	1271.0	1	1	3	2	1	2	2	3	1	0
D040T	1271.0	1296.5	1	1	3	2	1	2	2	3	1	1
D040T	1296.5	1396.0	1	1	3	2	1	2	2	3	1	0
D041T	0.0	90.0	1	1	3	2	1	1	2	3	1	0
D041T	90.0	181.0	1	1	3	2	1	1	2	3	1	0
D041T	181.0	272.0	1	1	3	2	1	1	2	3	1	0
D041T	272.0	356.0	1	1	3	2	1	1	2	3	1	0
D041T	356.0	439.0	1	1	3	2	1	1	2	3	1	0
D041T	439.0	540.0	1	1	3	2	1	1	2	3	1	0
D041T	540.0	634.0	1	1	3	2	1	1	2	3	2	0
D041T	634.0	711.0	1	1	3	2	1	1	2	3	2	0
D041T	711.0	817.0	1	1	3	2	1	1	2	3	1	0
D041T	817.0	827.5	1	1	3	2	1	1	2	3	2	1
D041T	827.5	944.0	1	1	3	2	1	1	2	3	2	0
D041T	951.0	1062.0	1	1	3	2	2	1	2	3	2	0
D041T	1062.0	1154.0	1	1	3	2	1	1	2	3	2	0
D041T	1154.0	1243.0	1	1	3	2	1	1	2	3	2	0
D041T	1243.0	1335.0	1	1	3	2	1	1	2	3	2	0
D041T	1335.0	1413.0	1	1	3	2	1	1	2	3	2	0
D043T	0.0	197.0	1	1	2	3	1	1	1	2	8	0
D044T	0.0	98.0	1	1	3	2	1	1	2	3	1	0
D044T	98.0	186.0	1	1	3	2	1	1	2	3	1	0
D044T	186.0	277.0	1	1	3	2	1	1	2	3	2	0
D044T	277.0	371.0	1	1	3	2	1	1	2	3	2	0
D044T	371.0	462.0	1	1	3	2	1	1	2	3	2	0
D044T	462.0	564.0	1	1	3	2	1	1	2	3	2	0
D044T	564.0	651.0	1	1	3	2	1	1	2	3	1	0
D044T	651.0	724.0	1	1	3	2	1	1	2	3	1	0
D044T	724.0	821.0	1	1	3	2	1	1	2	3	1	0
D044T	821.0	899.0	1	1	3	2	1	1	2	3	1	0
D044T	906.0	1003.0	1	1	3	2	1	1	2	3	1	0
D044T	1003.0	1088.0	1	1	3	2	1	1	2	3	1	0
D044T	1088.0	1207.0	1	1	3	2	1	1	2	3	1	0
D044T	1207.0	1319.0	1	1	3	2	1	1	2	3	8	0
D044T	1326.0	1415.0	1	1	3	2	1	1	2	3	2	0
D045T	0.0	84.0	1	1	2	3	1	2	1	2	9	0
D045T	84.0	175.0	1	1	2	3	1	2	1	2	1	0
D045T	175.0	279.0	1	1	2	3	1	2	1	2	1	0
D045T	279.0	361.0	1	1	2	3	1	2	1	2	1	0
D045T	361.0	459.0	1	1	2	3	1	2	1	2	1	0
D045T	459.0	545.0	1	1	2	3	1	2	1	2	8	0
D045T	545.0	633.0	1	1	2	3	2	2	1	2	8	0
D045T	633.0	717.0	1	1	2	3	1	2	1	2	8	0
D046T	0.0	84.0	1	1	9	1	1	1	2	3	2	0
D046T	84.0	171.0	1	1	9	1	1	1	2	3	2	0
D046T	171.0	263.0	1	1	9	1	1	1	2	3	1	0
D046T	263.0	354.0	1	1	9	1	1	1	2	3	2	0
D046T	354.0	447.0	1	1	9	1	1	1	2	3	1	0
D046T	447.0	552.0	1	1	9	1	1	1	2	3	1	0
D046T	552.0	643.0	1	1	9	1	1	1	2	3	1	0
D046T	643.0	734.0	1	1	9	1	1	1	2	3	8	0
D047T	0.0	93.0	1	1	1	2	1	2	2	3	1	0
D047T	93.0	168.0	1	1	1	2	1	2	2	3	1	0
D047T	168.0	259.0	1	1	1	2	1	2	2	3	2	0
D047T	259.0	349.0	1	1	1	2	1	2	2	3	1	0
D047T	349.0	441.0	1	1	1	2	1	2	2	3	1	0
D047T	441.0	532.0	1	1	1	2	1	2	2	3	1	0
D047T	532.0	623.0	1	1	1	2	1	2	2	3	1	0
D047T	623.0	714.0	1	1	1	2	1	2	2	3	1	0
D047T	714.0	806.0	1	1	1	2	1	2	2	3	1	0
D047T	806.0	906.0	1	1	1	2	1	2	2	3	1	0
D047T	906.0	990.0	1	1	1	2	1	2	2	3	1	0
D047T	990.0	1081.0	1	1	1	2	1	2	2	3	8	0
D047T	1081.0	1172.0	1	1	1	2	1	2	2	3	1	0
D047T	1172.0	1270.0	1	1	1	2	1	2	2	3	1	0
D047T	1270.0	1368.0	1	1	1	2	1	2	2	3	1	0
D048T	0.0	77.0	1	1	1	2	1	2	2	2	1	0
D048T	84.0	165.0	1	1	1	2	1	2	2	2	1	0
D048T	165.0	263.0	1	1	1	2	1	2	2	2	2	0
D048T	263.0	354.0	1	1	1	2	1	2	2	2	1	0
D048T	361.0	465.0	1	1	1	2	1	2	2	2	1	0
D048T	465.0	536.0	1	1	1	2	1	2	2	2	1	0
D048T	536.0	603.0	1	1	1	2	1	2	2	2	1	0
D048T	610.0	708.0	1	1	1	2	1	2	2	2	2	0
D048T	708.0	790.0	1	1	1	2	1	2	2	2	2	1
D048T	790.0	799.0	1	1	1	2	1	2	2	2	2	0
D048T	799.0	872.0	1	1	1	2	1	2	2	2	2	0
D048T	879.0	963.0	1	1	1	2	1	2	2	2	2	0
D048T	963.0	1057.0	1	1	1	2	1	2	2	2	1	0
D048T	1064.0	1164.0	1	1	1	2	1	2	2	2	2	0
D048T	1164.0	1255.0	1	1	1	2	1	2	2	2	2	0
D048T	1255.0	1334.0	1	1	1	2	1	2	2	2	2	0
D049T	0.0	91.0	1	1	2	2	1	2	2	3	1	0
D049T	91.0	178.0	1	1	2	2	1	2	2	3	2	0
D049T	178.0	296.0	1	1	2	2	1	2	2	3	1	0
D049T	296.0	501.0	1	1	2	2	1	2	2	3	1	0
D049T	508.0	589.0	1	1	2	2	1	2	2	3	1	0
D049T	589.0	666.0	1	1	2	2	1	2	2	3	2	0
D049T	666.0	749.0	1	1	2	2	1	2	2	3	1	0
D049T	756.0	854.0	1	1	2	2	1	2	2	3	1	0
D049T	854.0	934.0	1	1	2	2	1	2	2	3	1	0
D049T	934.0	1026.0	1	1	2	2	1	2	2	3	1	0
D049T	1026.0	1129.0	1	1	2	2	1	2	2	3	1	0
D049T	1136.0	1225.0	1	1	2	2	1	2	2	3	1	0
D049T	1225.0	1323.0	1	1	2	2	1	2	2	3	1	0
D050T	0.0	131.0	1	1	1	1	2	2	2	2	8	0
D051T	0.0	86.0	1	1	2	3	1	1	2	3	1	0
D051T	86.0	177.0	1	1	2	3	1	1	2	3	1	0
D051T	184.0	247.0	1	1	2	3	1	1	2	3	1	0
D051T	247.0	366.0	1	1	2	3	1	1	2	3	1	0
D051T	366.0	450.0	1	1	2	3	1	1	2	3	1	0
D051T	450.0	460.5	1	1	2	3	1	1	2	3	1	1
D051T	460.5	555.0	1	1	2	3	1	1	2	3	1	0
D051T	562.0	632.0	1	1	2	3	1	1	2	3	1	0
D051T	639.0	723.0	1	1	2	3	1	1	2	3	1	0
D051T	723.0	855.0	1	1	2	3	1	1	2	3	1	0
D051T	855.0	995.0	1	1	2	3	1	1	2	3	8	0
D051T	1002.0	1104.0	1	1	2	3	1	1	2	3	1	0
D051T	1104.0	1183.0	1	1	2	3	1	1	2	3	1	0
D051T	1183.0	1259.0	1	1	2	3	1	1	2	3	1	0
D052T	0.0	77.0	1	1	3	2	1	1	2	3	2	0
D052T	84.0	161.0	1	1	3	2	1	1	2	3	1	0
D052T	161.0	262.0	1	1	3	2	1	1	2	3	1	0
D052T	262.0	353.0	1	1	3	2	1	1	2	3	2	0
D052T	353.0	459.0	1	1	3	2	1	1	2	3	1	0
D052T	466.0	580.0	1	1	3	2	1	1	2	3	1	0
D052T	587.0	683.0	1	1	3	2	1	1	2	3	2	0
D052T	683.0	791.0	1	1	3	2	1	1	2	3	2	0
D053T	0.0	85.0	1	1	2	2	2	2	2	3	1	0
D053T	85.0	189.0	1	1	2	2	1	2	2	3	1	0
D053T	189.0	301.0	1	1	2	2	2	2	2	3	1	0
D053T	301.0	416.0	1	1	2	2	1	2	2	3	2	0
D053T	423.0	550.0	1	1	2	2	1	2	2	3	1	0
D053T	550.0	640.0	1	1	2	2	1	2	2	3	2	0
D053T	640.0	731.0	1	1	2	2	2	2	2	3	2	0
D053T	731.0	840.0	1	1	2	2	1	2	2	3	1	0
D053T	840.0	913.0	1	1	2	2	1	2	2	3	1	0
D053T	913.0	998.0	1	1	2	2	1	2	2	3	2	0
D053T	998.0	1092.0	1	1	2	2	1	2	2	3	1	0
D302T	0.0	101.0	2	2	3	1	1	2	1	3	2	0
D302T	101.0	186.0	2	2	3	1	1	2	1	3	2	0
D302T	186.0	291.0	2	2	3	1	1	2	1	3	1	0
D302T	291.0	445.0	2	2	3	1	1	2	1	3	2	0
D302T	445.0	536.0	2	2	3	1	1	2	1	3	2	0
D302T	536.0	648.0	2	2	3	1	1	2	1	3	1	0
D302T	648.0	753.0	2	2	3	1	1	2	1	3	2	0
D302T	753.0	858.0	2	2	3	1	1	2	1	3	2	0
D302T	858.0	991.0	2	2	3	1	1	2	1	3	2	0
D302T	991.0	1082.0	2	2	3	1	1	2	1	3	2	0
D302T	1082.0	1173.0	2	2	3	1	1	2	1	3	2	0
D303T	0.0	93.0	2	2	3	1	2	2	1	3	2	0
D303T	100.0	177.0	2	2	3	1	1	2	1	3	2	0
D303T	184.0	289.0	2	2	3	1	1	2	1	3	1	0
D303T	289.0	419.0	2	2	3	1	1	2	1	3	2	0
D303T	419.0	483.0	2	2	3	1	1	2	1	3	2	0
D303T	483.0	625.0	2	2	3	1	1	2	1	3	2	0
D303T	625.0	699.0	2	2	3	1	1	2	1	3	2	0
D304T	0.0	100.0	2	2	3	1	1	2	1	3	2	0
D304T	100.0	192.0	2	2	3	1	1	2	1	3	2	0
D304T	192.0	275.0	2	2	3	1	1	2	1	3	2	0
D304T	275.0	374.0	2	2	3	1	1	2	1	3	2	0
D304T	374.0	468.0	2	2	3	1	1	2	1	3	2	0
D304T	468.0	559.0	2	2	3	1	1	2	1	3	2	0
D304T	559.0	650.0	2	2	3	1	1	2	1	3	2	0
D304T	650.0	756.0	2	2	3	1	1	2	1	3	2	0
D304T	756.0	840.0	2	2	3	1	1	2	1	3	2	0
D305T	0.0	89.0	2	2	3	1	1	2	1	3	2	0
D305T	89.0	189.0	2	2	3	1	1	2	1	3	2	0
D305T	189.0	316.0	2	2	3	1	1	2	1	3	8	0
D305T	316.0	792.0	2	2	3	1	1	2	1	3	8	0
D305T	799.0	945.0	2	2	3	1	1	2	1	3	8	0
D306T	0.0	96.0	2	2	3	1	1	2	2	3	2	0
D306T	96.0	222.0	2	2	3	1	1	2	2	3	2	0
D306T	222.0	309.0	2	2	3	1	1	2	2	3	1	0
D306T	309.0	393.0	2	2	3	1	1	2	2	3	2	0
D306T	393.0	564.0	2	2	3	1	1	2	2	3	2	0
D306T	564.0	638.0	2	2	3	1	1	2	2	3	2	0
D306T	638.0	743.0	2	2	3	1	1	2	2	3	2	0
D306T	743.0	846.0	2	2	3	1	1	2	2	3	2	0
D306T	846.0	939.0	2	2	3	1	1	2	2	3	1	0
D306T	939.0	1056.0	2	2	3	1	1	2	2	3	8	0
D306T	1056.0	1142.0	2	2	3	1	1	2	2	3	1	0
D306T	1142.0	1229.0	2	2	3	1	1	2	2	3	1	0
D306T	1229.0	1336.0	2	2	3	1	1	2	2	3	2	0
D306T	1336.0	1432.0	1	2	3	1	1	2	2	3	2	0
D306T	1432.0	1569.0	1	2	3	1	1	2	2	3	8	0
D307T	0.0	93.0	2	2	3	1	1	2	1	3	1	0
D307T	93.0	184.0	2	2	3	1	1	2	1	3	1	0
D307T	184.0	275.0	2	2	3	1	1	2	1	3	2	0
D307T	275.0	380.0	2	2	3	1	1	2	1	3	2	0
D307T	380.0	469.0	2	2	3	1	2	2	1	3	2	1
D307T	469.0	558.0	2	2	3	1	2	2	1	3	2	0
D307T	565.0	646.0	2	2	3	1	1	2	1	3	2	0
D307T	646.0	735.0	2	2	3	1	1	2	1	3	1	0
D309T	0.0	93.0	2	2	3	1	1	2	2	3	2	0
D309T	100.0	184.0	2	2	3	1	1	2	2	3	1	0
D309T	191.0	282.0	2	2	3	1	1	2	2	3	2	0
D309T	289.0	380.0	2	2	3	1	1	2	2	3	2	0
D310T	0.0	86.0	2	2	3	1	1	2	1	3	2	0
D310T	86.0	205.0	2	2	3	1	1	2	1	3	2	0
D310T	205.0	338.0	2	2	3	1	1	2	1	3	1	0
D310T	345.0	932.0	2	2	3	1	1	2	1	3	1	0
D311T	0.0	77.0	2	2	3	1	9	2	2	3	8	0
D312T	0.0	91.0	2	2	3	1	1	2	1	3	2	0
D312T	91.0	182.0	2	2	3	1	1	2	1	3	1	0
D312T	182.0	259.0	2	2	3	1	1	2	1	3	2	0
D312T	259.0	351.0	2	2	3	1	1	2	1	3	2	0
D312T	351.0	414.0	2	2	3	1	1	2	1	3	1	0
D312T	414.0	502.0	2	2	3	1	1	2	1	3	1	0
D312T	502.0	593.0	2	2	3	1	1	2	1	3	1	0
D312T	593.0	683.0	2	2	3	1	1	2	1	3	2	0
D312T	683.0	756.0	2	2	3	1	1	2	1	3	1	0
D312T	763.0	854.0	2	2	3	1	1	2	1	3	1	0
D312T	854.0	929.0	2	2	3	1	1	2	1	3	1	0
D312T	929.0	1013.0	2	2	3	1	1	2	1	3	1	0
D312T	1013.0	1135.0	2	2	3	1	1	2	1	3	1	0
D312T	1135.0	1216.0	2	2	3	1	1	2	1	3	1	0
D312T	1216.0	1300.0	2	2	3	1	1	2	1	3	1	0
D312T	1300.0	1371.0	2	2	3	1	1	2	1	3	2	0
D312T	1371.0	1450.0	2	2	3	1	1	2	1	3	2	0
D313T	0.0	82.0	2	2	3	1	1	2	2	2	2	0
D313T	82.0	173.0	2	2	3	1	1	2	2	2	2	0
D313T	173.0	263.0	2	2	3	1	1	2	2	2	2	0
D313T	263.0	355.0	2	2	3	1	1	2	2	2	2	0
D313T	355.0	448.0	2	2	3	1	1	2	2	2	2	0
D313T	448.0	524.0	1	2	3	1	1	2	2	2	2	0
D313T	524.0	606.0	1	2	3	1	1	2	2	2	2	0
D313T	606.0	698.0	1	2	3	1	1	2	2	2	2	0
D313T	698.0	778.0	1	2	3	1	1	2	2	2	2	0
D314T	0.0	126.0	2	2	3	1	2	2	1	3	1	0
D314T	126.0	196.0	2	2	3	1	1	2	1	3	1	0
D314T	203.0	301.0	2	2	3	1	1	2	1	3	1	0
D314T	301.0	406.0	2	2	3	1	1	2	1	3	8	0
D314T	406.0	497.0	2	2	3	1	1	2	1	3	2	0
D314T	497.0	746.0	2	2	3	1	1	2	1	3	8	0
D314T	746.0	872.0	2	2	3	1	1	2	1	3	1	0
D314T	879.0	1019.0	2	2	3	1	1	2	1	3	8	0
D314T	1026.0	1133.0	1	2	3	1	1	2	1	3	1	0
D315T	0.0	108.0	2	2	3	1	1	2	1	3	1	0
D315T	108.0	200.0	2	2	3	1	1	2	1	3	1	0
D315T	207.0	336.0	2	2	3	1	1	2	1	3	8	0
D315T	336.0	473.0	2	2	3	1	1	2	1	3	1	0
D315T	480.0	578.0	2	2	3	1	1	2	1	3	1	0
D315T	578.0	669.0	2	2	3	1	1	2	1	3	1	0
D315T	669.0	770.0	2	2	3	1	1	2	1	3	1	0
D315T	777.0	966.0	2	2	3	1	1	2	1	3	8	0
D315T	966.0	1088.0	2	2	3	1	1	2	1	3	1	0
D315T	1088.0	1262.0	2	2	3	1	1	2	1	3	1	0
D315T	1269.0	1352.0	2	2	3	1	1	2	1	3	1	0
D315T	1359.0	1449.0	2	2	3	1	1	2	1	3	1	0
D316T	0.0	94.0	2	2	1	2	1	2	2	1	1	0
D316T	94.0	250.0	2	2	1	2	1	2	2	1	2	0
D316T	257.0	447.0	2	2	1	2	1	2	2	1	1	0
D316T	447.0	858.0	2	2	1	2	1	2	2	1	1	0
D317T	0.0	90.0	2	2	3	1	1	2	2	3	2	0
D317T	90.0	199.0	2	2	3	1	2	2	2	3	2	0
D317T	199.0	294.0	2	2	3	1	1	2	2	3	2	0
D317T	294.0	383.0	2	2	3	1	1	2	2	3	2	0
D317T	383.0	476.0	2	2	3	1	1	2	2	3	2	0
D317T	476.0	566.0	2	2	3	1	1	2	2	3	2	0
D317T	566.0	661.0	2	2	3	1	1	2	2	3	2	0
D317T	661.0	759.0	2	2	3	1	1	2	2	3	2	0
D317T	759.0	850.0	2	2	3	1	1	2	2	3	2	0
D317T	850.0	929.0	2	2	3	1	1	2	2	3	2	0
D317T	929.0	1011.0	1	2	3	1	1	2	2	3	2	0
D317T	1011.0	1106.0	1	2	3	1	1	2	2	3	2	0
D317T	1106.0	1179.0	1	2	3	1	1	2	2	3	2	0
D317T	1179.0	1281.0	1	2	3	1	1	2	2	3	2	0
D317T	1281.0	1377.0	1	2	3	1	1	2	2	3	2	0
D317T	1377.0	1474.0	1	2	3	1	1	2	2	3	2	0
D317T	1474.0	1568.0	1	2	3	1	1	2	2	3	2	0
D318T	0.0	91.0	2	2	3	1	1	2	2	3	2	0
D319T	0.0	94.0	2	2	3	1	1	2	2	3	2	0
D319T	94.0	211.0	2	2	3	1	1	2	2	3	2	0
D319T	218.0	303.0	2	2	3	1	1	2	2	3	2	0
D319T	303.0	395.0	2	2	3	1	1	2	2	3	2	0
D319T	395.0	486.0	2	2	3	1	1	2	2	3	2	0
D319T	486.0	581.0	2	2	3	1	1	2	2	3	2	0
D319T	581.0	674.0	2	2	3	1	1	2	2	3	2	0
D319T	674.0	785.0	2	2	3	1	1	2	2	3	2	0
D319T	785.0	869.0	2	2	3	1	1	2	2	3	2	0
D319T	869.0	942.0	2	2	3	1	1	2	2	3	2	0
D319T	942.0	1016.0	2	2	3	1	1	2	2	3	2	0
D321T	0.0	183.0	2	2	3	1	9	2	2	3	8	0
D321T	183.0	275.0	2	2	3	1	1	2	2	3	1	0
D321T	275.0	370.0	2	2	3	1	1	2	2	3	1	0
D321T	370.0	461.0	2	2	3	1	1	2	2	3	2	0
D321T	461.0	545.0	2	2	3	1	1	2	2	3	2	0
D321T	545.0	638.0	2	2	3	1	1	2	2	3	1	0
D321T	638.0	723.0	2	2	3	1	1	2	2	3	1	0
D321T	730.0	804.0	2	2	3	1	1	2	2	3	1	0
D321T	804.0	910.0	2	2	3	1	1	2	2	3	1	0
D321T	910.0	1031.0	2	2	3	1	1	2	2	3	1	0
D321T	1031.0	1144.0	1	2	3	1	1	2	2	3	2	0
D321T	1144.0	1312.0	1	2	3	1	1	2	2	3	2	0
D321T	1312.0	1406.0	1	2	3	1	1	2	2	3	1	0
D321T	1406.0	1474.5	1	2	3	1	1	2	2	3	1	1
D321T	1474.5	1543.0	1	2	3	1	1	2	2	3	1	0
D322T	0.0	98.0	2	2	1	3	1	1	2	2	2	0
D322T	105.0	189.0	2	2	1	3	1	1	2	2	1	0
D322T	189.0	283.0	2	2	1	3	1	1	2	2	2	0
D322T	290.0	364.0	2	2	1	3	1	1	2	2	2	0
D322T	371.0	664.0	2	2	1	3	1	1	2	2	2	0
D323T	0.0	92.0	2	2	3	2	1	2	2	3	2	0
D323T	92.0	182.0	2	2	3	2	1	2	2	3	1	0
D323T	189.0	278.0	2	2	3	2	1	2	2	3	1	0
D323T	278.0	364.0	2	2	3	2	1	2	2	3	1	0
D323T	364.0	454.0	2	2	3	2	1	2	2	3	1	0
D323T	454.0	545.0	2	2	3	2	1	2	2	3	1	0
D323T	545.0	637.0	2	2	3	2	1	2	2	3	1	0
D323T	637.0	733.0	2	2	3	2	1	2	2	3	1	0
D323T	740.0	817.0	2	2	3	2	1	2	2	3	8	0
D323T	817.0	910.0	2	2	3	2	1	2	2	3	1	0
D323T	910.0	1001.0	2	2	3	2	1	2	2	3	1	0
D323T	1008.0	1105.0	2	2	3	2	1	2	2	3	1	0
D323T	1112.0	1190.0	2	2	3	2	1	2	2	3	1	0
D323T	1197.0	1275.0	2	2	3	2	1	2	2	3	1	0
D323T	1275.0	1370.0	2	2	3	2	1	2	2	3	1	0
D323T	1370.0	1490.0	2	2	3	2	1	2	2	3	1	0
D323T	1497.0	1580.0	2	2	3	2	1	2	2	3	8	0
D324T	0.0	92.0	2	2	3	1	1	2	1	3	2	0
D324T	92.0	183.0	2	2	3	1	1	2	1	3	2	0
D324T	190.0	275.0	2	2	3	1	1	2	1	3	2	0
D324T	275.0	369.0	2	2	3	1	1	2	1	3	2	0
D324T	369.0	484.0	2	2	3	1	1	2	1	3	2	0
D324T	484.0	582.0	2	2	3	1	1	2	1	3	2	0
D324T	582.0	664.0	2	2	3	1	1	2	1	3	2	0
D324T	664.0	756.0	2	2	3	1	1	2	1	3	2	0
D324T	756.0	987.0	2	2	3	1	1	2	1	3	2	0
D325T	0.0	223.0	2	2	3	1	1	2	2	3	1	0
D325T	223.0	321.0	2	2	3	1	1	2	2	3	1	0
D325T	321.0	404.0	2	2	3	1	1	2	2	3	1	0
D326T	0.0	91.0	2	2	3	1	1	2	2	3	2	0
D326T	91.0	185.0	2	2	3	1	1	2	2	3	2	0
D326T	192.0	296.0	2	2	3	1	1	2	2	3	2	0
D326T	296.0	357.0	2	2	3	1	1	2	2	3	2	0
D326T	364.0	484.0	2	2	3	1	1	2	2	3	2	0
D327T	0.0	98.0	2	2	3	1	1	2	2	2	2	0
D327T	98.0	182.0	2	2	3	1	1	2	2	2	1	0
D328T	0.0	94.0	2	2	3	1	1	2	2	3	2	0
D328T	94.0	182.0	2	2	3	1	1	2	2	3	2	0
D328T	182.0	276.0	2	2	3	1	1	2	2	3	2	0
D328T	276.0	350.0	2	2	3	1	1	2	2	3	2	0
D328T	350.0	440.0	2	2	3	1	1	2	2	3	2	0
D328T	440.0	538.0	2	2	3	1	1	2	2	3	1	0
D328T	538.0	629.0	2	2	3	1	1	2	2	3	2	0
D328T	629.0	720.0	2	2	3	1	1	2	2	3	2	0
D328T	720.0	817.0	2	2	3	1	1	2	2	3	2	0
D328T	817.0	922.0	2	2	3	1	1	2	2	3	2	0
D328T	922.0	1074.0	2	2	3	1	1	2	2	3	2	0
D328T	1074.0	1167.0	2	2	3	1	1	2	2	3	2	0
D328T	1167.0	1271.0	2	2	3	1	1	2	2	3	2	0
D328T	1271.0	1425.0	2	2	3	1	1	2	2	3	2	0
D328T	1432.0	1512.0	2	2	3	1	1	2	2	3	2	0
D328T	1519.0	1571.0	2	2	3	1	1	2	2	3	2	0
D329T	0.0	92.0	2	2	1	1	1	2	2	3	2	0
D329T	92.0	162.0	1	2	1	1	1	2	2	3	2	0
D329T	162.0	286.0	1	2	1	1	1	2	2	3	1	0
D329T	286.0	380.0	1	2	1	1	1	2	2	3	2	0
D329T	380.0	471.0	1	2	1	1	1	2	2	3	1	0
D329T	471.0	569.0	1	2	1	1	1	2	2	3	2	0
D329T	569.0	674.0	1	2	1	1	1	2	2	3	2	0
D329T	674.0	751.0	1	2	1	1	1	2	2	3	1	0
D329T	751.0	825.0	1	2	1	1	1	2	2	3	2	0
D329T	825.0	902.0	1	2	1	1	1	2	2	3	8	0
D329T	902.0	1016.0	1	2	1	1	1	2	2	3	1	0
D329T	1016.0	1126.0	1	2	1	1	1	2	2	3	1	0
D329T	1126.0	1295.0	1	2	1	1	1	2	2	3	8	0
D329T	1295.0	1392.0	1	2	1	1	1	2	2	3	1	0
D329T	1392.0	1485.0	1	2	1	1	1	2	2	3	8	0
D330T	0.0	70.0	2	2	1	3	1	2	2	2	2	0
D330T	77.0	156.0	2	2	1	3	1	2	2	2	2	0
D330T	156.0	266.0	2	2	1	3	1	2	2	2	2	0
D330T	266.0	500.0	2	2	1	3	1	2	2	2	2	0
D330T	500.0	603.0	2	2	1	3	1	2	2	2	2	0
D330T	603.0	729.0	2	2	1	3	1	2	2	2	2	0
D330T	736.0	847.0	2	2	1	3	1	2	2	2	2	0
D330T	854.0	935.0	1	2	1	3	1	2	2	2	2	0
D331T	0.0	78.0	2	2	3	1	1	2	2	3	1	0
D331T	78.0	174.0	2	2	3	1	2	2	2	3	1	0
D331T	174.0	281.0	2	2	3	1	1	2	2	3	1	0
D331T	281.0	361.0	2	2	3	1	1	2	2	3	1	0
D331T	361.0	447.0	2	2	3	1	1	2	2	3	1	0
D331T	447.0	522.0	2	2	3	1	1	2	2	3	1	0
D331T	522.0	614.0	2	2	3	1	1	2	2	3	1	0
D331T	614.0	715.0	2	2	3	1	1	2	2	3	1	0
D331T	715.0	785.0	2	2	3	1	1	2	2	3	1	0
D331T	785.0	786.5	2	2	3	1	1	2	2	3	1	1
D331T	786.5	858.0	2	2	3	1	1	2	2	3	1	0
D331T	865.0	943.0	2	2	3	1	1	2	2	3	1	0
D332T	0.0	152.0	2	2	2	1	1	2	1	2	1	0
D332T	159.0	244.0	2	2	2	1	1	2	1	2	1	0
D333T	0.0	111.0	2	2	3	1	1	2	2	1	1	0
D333T	111.0	301.0	2	2	3	1	1	2	2	1	1	0
D333T	308.0	403.0	2	2	3	1	1	2	2	1	2	0
D334T	0.0	91.0	2	2	3	3	1	1	2	3	1	0
D334T	91.0	177.0	2	2	3	3	1	1	2	3	1	0
D334T	177.0	274.0	2	2	3	3	1	1	2	3	1	0
D334T	274.0	356.0	2	2	3	3	1	1	2	3	1	0
D334T	356.0	441.0	2	2	3	3	1	1	2	3	1	0
D334T	441.0	533.0	2	2	3	3	1	1	2	3	1	0
D334T	533.0	650.0	2	2	3	3	1	1	2	3	1	0
D334T	650.0	790.0	2	2	3	3	1	1	2	3	1	0
D334T	790.0	888.0	2	2	3	3	1	1	2	3	1	0
D334T	888.0	961.0	2	2	3	3	1	1	2	3	1	0
D334T	961.0	1050.0	2	2	3	3	1	1	2	3	1	0
D334T	1050.0	1148.0	2	2	3	3	1	1	2	3	1	0
D334T	1148.0	1240.0	2	2	3	3	1	1	2	3	1	0
D334T	1240.0	1359.0	2	2	3	3	1	1	2	3	1	0
D334T	1359.0	1491.0	2	2	3	3	1	1	2	3	1	0
D335T	0.0	337.0	2	2	3	3	1	2	2	2	1	0
D335T	344.0	431.0	2	2	3	3	1	2	2	2	2	0
D335T	431.0	662.0	2	2	3	3	1	2	2	2	2	0
D335T	669.0	747.0	2	2	3	3	1	2	2	2	1	0
D335T	747.0	837.0	2	2	3	3	1	2	2	2	2	0
D335T	844.0	928.0	2	2	3	3	1	2	2	2	1	0
D335T	928.0	1019.0	2	2	3	3	1	2	2	2	2	0
D335T	1019.0	1190.0	2	2	3	3	1	2	2	2	2	0
D335T	1190.0	1315.0	2	2	3	3	1	2	2	2	2	0
D335T	1315.0	1523.0	2	2	3	3	1	2	2	2	2	0
D337T	0.0	111.0	2	2	3	3	2	2	1	2	1	0
D337T	118.0	195.0	2	2	3	3	2	2	1	2	2	0
D337T	202.0	320.0	2	2	3	3	2	2	1	2	2	0
D337T	327.0	454.0	1	2	3	3	2	2	1	2	2	0
D337T	454.0	555.0	1	2	3	3	2	2	1	2	2	0
D337T	555.0	637.0	1	2	3	3	1	2	1	2	1	0
D337T	637.0	740.0	1	2	3	3	2	2	1	2	1	0
D337T	740.0	841.0	1	2	3	3	2	2	1	2	2	0
D337T	841.0	933.0	1	2	3	3	1	2	1	2	2	0
D337T	933.0	949.5	1	2	3	3	1	2	1	2	2	1
D337T	949.5	1058.0	1	2	3	3	1	2	1	2	2	0
D337T	1065.0	1153.0	1	2	3	3	1	2	1	2	1	0
D337T	1153.0	1253.0	1	2	3	3	1	2	1	2	2	0
D337T	1253.0	1331.0	1	2	3	3	1	2	1	2	2	0
D337T	1338.0	1406.0	1	2	3	3	1	2	1	2	1	0
D337T	1406.0	1498.0	1	2	3	3	1	2	1	2	2	0
D339T	0.0	91.0	2	2	9	1	1	2	2	3	2	0
D339T	91.0	181.0	2	2	9	1	1	2	2	3	2	0
D339T	181.0	272.0	2	2	9	1	1	2	2	3	2	0
D339T	272.0	363.0	2	2	9	1	1	2	2	3	2	0
D339T	363.0	436.0	2	2	9	1	1	2	2	3	2	0
D339T	436.0	527.0	2	2	9	1	1	2	2	3	2	0
D339T	527.0	621.0	2	2	9	1	1	2	2	3	2	0
D339T	621.0	709.0	2	2	9	1	1	2	2	3	2	0
D341T	0.0	94.0	2	2	2	1	1	1	2	3	1	0
D341T	94.0	222.0	2	2	2	1	1	1	2	3	1	0
D341T	222.0	293.0	2	2	2	1	1	1	2	3	1	1
D341T	293.0	297.0	2	2	2	1	1	1	2	3	1	0
D341T	297.0	364.0	2	2	2	1	1	1	2	3	1	0
D341T	371.0	448.0	2	2	2	1	1	1	2	3	1	0
D343T	0.0	155.0	2	2	1	2	1	1	2	1	1	0
D345T	0.0	84.0	2	2	3	1	1	1	2	3	2	0
D345T	84.0	182.0	2	2	3	1	1	1	2	3	8	0
D345T	182.0	301.0	2	2	3	1	1	1	2	3	1	0
D345T	301.0	385.0	2	2	3	1	1	1	2	3	1	0
D345T	392.0	480.0	1	2	3	1	1	1	2	3	1	0
D345T	480.0	567.0	1	2	3	1	1	1	2	3	1	0
D345T	574.0	658.0	1	2	3	1	1	1	2	3	1	0
D345T	658.0	752.0	1	2	3	1	1	1	2	3	1	0
D345T	752.0	1098.0	1	2	3	1	1	1	2	3	2	0
D345T	1098.0	1202.0	1	2	3	1	1	1	2	3	8	0
D345T	1209.0	1292.0	1	2	3	1	1	1	2	3	8	0
D345T	1292.0	1425.0	1	2	3	1	1	1	2	3	8	0
D346T	0.0	87.0	2	2	2	3	1	1	2	3	1	0
D346T	87.0	178.0	2	2	2	3	1	1	2	3	1	0
D346T	178.0	269.0	2	2	2	3	1	1	2	3	1	0
D346T	269.0	353.0	2	2	2	3	1	1	2	3	1	0
D346T	353.0	449.0	2	2	2	3	1	1	2	3	1	0
D346T	449.0	594.0	2	2	2	3	1	1	2	3	1	0
D346T	594.0	706.0	2	2	2	3	1	1	2	3	1	0
D346T	706.0	1490.0	2	2	2	3	1	1	2	3	1	0
D347T	0.0	97.0	2	2	1	3	1	1	2	3	1	0
D347T	97.0	283.0	2	2	1	3	1	1	2	3	1	0
D347T	283.0	330.5	2	2	1	3	1	1	2	3	1	1
D347T	330.5	378.0	2	2	1	3	1	1	2	3	1	0
D347T	385.0	511.0	2	2	1	3	1	1	2	3	1	0
D347T	518.0	609.0	2	2	1	3	1	1	2	3	1	0
D347T	609.0	925.0	2	2	1	3	1	1	2	3	1	0
D348T	0.0	98.0	2	2	3	1	1	2	2	3	1	0
D348T	98.0	224.0	2	2	3	1	1	2	2	3	1	0
D348T	224.0	375.0	2	2	3	1	1	2	2	3	9	0
D348T	382.0	474.0	2	2	3	1	1	2	2	3	1	0
D348T	474.0	627.0	2	2	3	1	1	2	2	3	1	0
D348T	634.0	833.0	2	2	3	1	1	2	2	3	1	0
D349T	0.0	91.0	2	2	3	1	1	2	2	3	1	0
D349T	91.0	182.0	2	2	3	1	1	2	2	3	2	0
D349T	182.0	294.0	2	2	3	1	1	2	2	3	2	0
D350T	0.0	84.0	2	2	2	1	1	2	2	3	2	0
D350T	84.0	175.0	2	2	2	1	1	2	2	3	1	0
D350T	182.0	266.0	2	2	2	1	1	2	2	3	1	0
D350T	266.0	392.0	2	2	2	1	1	2	2	3	1	0
D350T	392.0	528.0	2	2	2	1	1	2	2	3	1	0
D350T	528.0	637.0	2	2	2	1	1	2	2	3	1	0
D352T	0.0	721.0	2	2	2	9	1	2	1	1	8	0
D352T	721.0	894.0	2	2	2	9	1	2	1	1	1	0
D353T	0.0	560.0	2	2	3	2	2	1	1	3	2	0
D353T	567.0	998.5	2	2	3	2	2	1	1	3	2	1
D353T	998.5	1430.0	2	2	3	2	2	1	1	3	2	0
D354T	0.0	80.0	2	2	3	1	1	2	2	3	2	0
D354T	80.0	171.0	2	2	3	1	1	2	2	3	2	0
D354T	171.0	262.0	2	2	3	1	1	2	2	3	2	0
D354T	262.0	351.0	2	2	3	1	1	2	2	3	2	0
D354T	351.0	443.0	2	2	3	1	2	2	2	3	2	0
D354T	443.0	449.5	1	2	3	1	1	2	2	3	2	1
D354T	449.5	548.0	1	2	3	1	1	2	2	3	2	0
D354T	555.0	640.0	1	2	3	1	1	2	2	3	2	0
D354T	640.0	714.0	1	2	3	1	1	2	2	3	1	0
D354T	714.0	794.0	1	2	3	1	1	2	2	3	2	0
D354T	794.0	925.0	1	2	3	1	1	2	2	3	2	0
D354T	925.0	1004.0	1	2	3	1	1	2	2	3	2	0
D354T	1004.0	1078.0	1	2	3	1	1	2	2	3	2	0
D355T	0.0	93.0	2	2	2	2	1	1	2	3	1	0
D355T	93.0	188.0	2	2	2	2	1	1	2	3	1	0
D355T	188.0	264.0	2	2	2	2	1	1	2	3	2	0
D355T	264.0	365.0	2	2	2	2	1	1	2	3	1	0
D355T	365.0	456.0	2	2	2	2	1	1	2	3	1	0
D355T	456.0	610.0	2	2	2	2	1	1	2	3	2	0
D355T	617.0	681.0	2	2	2	2	2	1	2	3	2	0
D355T	681.0	772.0	2	2	2	2	1	1	2	3	1	0
D355T	779.0	873.0	2	2	2	2	1	1	2	3	1	0
D355T	880.0	954.0	2	2	2	2	1	1	2	3	1	0
D355T	961.0	996.0	2	2	2	2	1	1	2	3	2	1
D355T	996.0	1031.0	2	2	2	2	1	1	2	3	2	0
D355T	1038.0	1121.0	2	2	2	2	1	1	2	3	2	0
D355T	1128.0	1232.0	2	2	2	2	1	1	2	3	1	0
D355T	1232.0	1323.0	2	2	2	2	1	1	2	3	1	0
D355T	1330.0	1375.5	2	2	2	2	1	1	2	3	1	1
D355T	1375.5	1421.0	2	2	2	2	1	1	2	3	1	0
D356T	0.0	140.0	2	2	1	3	1	1	2	2	1	0
D356T	147.0	245.0	2	2	1	3	1	1	2	2	1	0
D356T	252.0	350.0	2	2	1	3	1	1	2	2	1	0
D357T	0.0	164.0	2	2	3	2	2	1	2	3	2	0
D358T	0.0	149.0	2	2	3	3	2	1	2	3	1	0
D358T	156.0	240.0	2	2	3	3	2	1	2	3	8	0
D358T	240.0	331.0	2	2	3	3	2	1	2	3	1	0
D358T	331.0	421.0	2	2	3	3	1	1	2	3	1	0
D358T	421.0	512.0	2	2	3	3	1	1	2	3	1	0
D358T	512.0	603.0	2	2	3	3	1	1	2	3	1	0
D358T	603.0	695.0	2	2	3	3	1	1	2	3	1	0
D358T	702.0	773.0	1	2	3	3	9	1	2	3	9	0
D358T	773.0	864.0	1	2	3	3	2	1	2	3	8	0
D358T	871.0	951.0	1	2	3	3	1	1	2	3	8	0
D358T	958.0	1044.0	1	2	3	3	1	1	2	3	8	0
D358T	1044.0	1135.0	1	2	3	3	1	1	2	3	8	0
D358T	1135.0	1226.0	1	2	3	3	2	1	2	3	8	0
D358T	1226.0	1317.0	1	2	3	3	1	1	2	3	8	0
D358T	1317.0	1408.0	1	2	3	3	1	1	2	3	8	0
D359T	0.0	81.0	2	2	2	3	1	1	2	3	1	0
D359T	88.0	172.0	2	2	2	3	1	1	2	3	1	0
D359T	179.0	252.0	2	2	2	3	1	1	2	3	8	0
D359T	259.0	335.0	2	2	2	3	2	1	2	3	8	0
D359T	342.0	432.0	2	2	2	3	1	1	2	3	1	0
D359T	432.0	519.0	2	2	2	3	1	1	2	3	1	0
D359T	526.0	624.0	2	2	2	3	1	1	2	3	1	0
D359T	624.0	713.0	2	2	2	3	1	1	2	3	1	0
D359T	720.0	771.0	2	2	2	3	1	1	2	3	1	0
D359T	778.0	851.0	2	2	2	3	1	1	2	3	1	0
D359T	858.0	928.0	2	2	2	3	1	1	2	3	1	0
D359T	935.0	1023.0	2	2	2	3	1	1	2	3	1	0
D359T	1030.0	1176.0	2	2	2	3	1	1	2	3	1	0
D359T	1176.0	1268.0	2	2	2	3	1	1	2	3	1	0
D359T	1275.0	1362.0	2	2	2	3	1	1	2	3	1	0
D359T	1369.0	1435.0	2	2	2	3	1	1	2	3	1	0
D360T	0.0	79.0	2	2	3	3	1	1	2	3	1	0
D360T	79.0	169.0	2	2	3	3	1	1	2	3	1	0
D360T	169.0	241.0	2	2	3	3	1	1	2	3	1	0
D360T	248.0	326.0	2	2	3	3	1	1	2	3	1	0
D360T	326.0	423.0	2	2	3	3	1	1	2	3	1	0
D360T	423.0	526.0	2	2	3	3	1	1	2	3	1	0
D360T	526.0	613.0	2	2	3	3	9	1	2	3	8	0
D360T	613.0	709.0	2	2	3	3	1	1	2	3	8	0
D360T	716.0	800.0	2	2	3	3	1	1	2	3	1	0
D360T	800.0	890.0	2	2	3	3	1	1	2	3	1	0
D361T	0.0	160.0	2	2	3	3	1	2	2	2	1	0
D361T	160.0	239.0	2	2	3	3	1	2	2	2	1	0
D362T	0.0	86.0	2	2	3	1	1	2	2	3	1	0
D362T	86.0	198.0	2	2	3	1	1	2	2	3	2	0
D362T	198.0	271.0	2	2	3	1	1	2	2	3	1	0
D362T	271.0	468.0	2	2	3	1	1	2	2	3	1	0
D362T	468.0	597.0	2	2	3	1	1	2	2	3	1	0
D362T	597.0	678.0	2	2	3	1	1	2	2	3	1	0
D362T	685.0	763.0	2	2	3	1	1	2	2	3	2	0
D362T	763.0	839.0	2	2	3	1	1	2	2	3	2	0
D362T	839.0	917.0	2	2	3	1	1	2	2	3	1	0
D362T	917.0	1006.0	2	2	3	1	1	2	2	3	1	0
D364T	0.0	86.0	2	2	3	1	1	2	2	3	1	0
D364T	93.0	177.0	2	2	3	1	1	2	2	3	1	0
D365T	0.0	81.0	2	2	3	3	2	1	1	3	1	0
D365T	81.0	162.0	2	2	3	3	2	1	1	3	8	0
D365T	162.0	250.0	2	2	3	3	1	1	1	3	1	0
D366T	0.0	79.0	2	2	3	3	1	2	2	3	1	1
D366T	79.0	88.0	2	2	3	3	1	2	2	3	1	0
D366T	88.0	158.0	2	2	3	3	1	2	2	3	1	0
D366T	165.0	256.0	2	2	3	3	1	2	2	3	2	0
D366T	263.0	878.0	2	2	3	3	1	2	2	3	2	0
D367T	0.0	77.0	2	2	3	1	1	2	2	3	2	0
D367T	84.0	171.0	2	2	3	1	1	2	2	3	2	0
D367T	171.0	258.0	2	2	3	1	1	2	2	3	2	0
D367T	265.0	357.0	2	2	3	1	1	2	2	3	2	0
D367T	364.0	513.0	1	2	3	1	1	2	2	3	2	0
D367T	520.0	584.0	1	2	3	1	1	2	2	3	2	0
D367T	584.0	674.0	1	2	3	1	1	2	2	3	2	0
D367T	674.0	744.0	1	2	3	1	1	2	2	3	2	0
D367T	744.0	840.0	1	2	3	1	1	2	2	3	2	0
D367T	847.0	940.0	1	2	3	1	1	2	2	3	2	0
D367T	940.0	1057.0	1	2	3	1	1	2	2	3	1	0
D367T	1057.0	1175.0	1	2	3	1	1	2	2	3	2	0
D367T	1175.0	1290.0	1	2	3	1	1	2	2	3	2	0
D367T	1297.0	1382.0	1	2	3	1	1	2	2	3	1	0
D368T	0.0	114.0	2	2	2	3	1	1	2	2	1	0
D368T	114.0	198.0	2	2	2	3	1	1	2	2	1	0
D368T	205.0	292.0	2	2	2	3	1	1	2	2	1	0
D368T	292.0	376.0	2	2	2	3	1	1	2	2	1	0
D368T	376.0	450.0	2	2	2	3	1	1	2	2	1	0
D368T	450.0	541.0	2	2	2	3	1	1	2	2	1	0
D368T	541.0	1161.0	2	2	2	3	1	1	2	2	8	0
D369T	0.0	90.0	2	2	1	1	1	2	2	2	1	0
D369T	90.0	181.0	2	2	1	1	1	2	2	2	2	0
D369T	188.0	286.0	2	2	1	1	1	2	2	2	2	0
D369T	286.0	390.0	2	2	1	1	1	2	2	2	2	0
D369T	390.0	493.0	2	2	1	1	1	2	2	2	2	0
D369T	493.0	874.0	2	2	1	1	1	2	2	2	2	0
D370T	0.0	149.0	2	2	3	3	1	2	2	3	2	0
D370T	149.0	235.0	2	2	3	3	1	2	2	3	2	0
D370T	235.0	282.5	2	2	3	3	1	2	2	3	2	1
D370T	282.5	416.0	2	2	3	3	1	2	2	3	2	0
D371T	0.0	85.0	2	2	2	3	2	1	2	1	1	0
D371T	92.0	99.0	2	2	2	3	2	1	2	1	1	1
D371T	99.0	198.0	2	2	2	3	2	1	2	1	1	0
D372T	0.0	213.0	2	2	3	1	1	2	2	3	1	0
D372T	213.0	294.0	2	2	3	1	2	2	2	3	1	0
D373T	0.0	102.0	2	2	2	3	1	2	2	3	2	0
D374T	0.0	80.0	2	2	3	1	1	2	1	2	2	0
D375T	0.0	76.0	2	2	3	1	1	2	1	3	2	0
D375T	76.0	338.0	2	2	3	1	1	2	1	3	1	0
D375T	345.0	1154.0	2	2	3	1	1	2	1	3	1	0
D375T	1161.0	1252.0	2	2	3	1	1	2	1	3	1	0
D375T	1259.0	1354.0	2	2	3	1	2	2	1	3	1	0
D376T	0.0	129.0	2	2	9	1	1	1	2	3	2	0
D376T	136.0	227.0	2	2	9	1	1	1	2	3	1	0
D376T	227.0	332.0	2	2	9	1	1	1	2	3	1	0
D376T	339.0	455.0	2	2	9	1	1	1	2	3	1	0
D376T	462.0	527.0	2	2	9	1	1	1	2	3	1	0
D376T	527.0	619.0	2	2	9	1	1	1	2	3	2	0
D376T	626.0	708.0	2	2	9	1	1	1	2	3	2	0
D376T	708.0	791.0	1	2	9	1	1	1	2	3	2	0
D376T	791.0	960.0	1	2	9	1	1	1	2	3	1	0
D376T	960.0	1053.0	1	2	9	1	1	1	2	3	1	0
D376T	1053.0	1144.0	1	2	9	1	1	1	2	3	1	0
D376T	1144.0	1269.0	1	2	9	1	1	1	2	3	1	0
D377T	0.0	90.0	2	2	3	2	2	1	2	3	1	0
D377T	90.0	169.0	2	2	3	2	2	1	2	3	2	0
D377T	169.0	260.0	2	2	3	2	1	1	2	3	1	0
D377T	260.0	350.0	2	2	3	2	1	1	2	3	8	0
D377T	350.0	441.0	2	2	3	2	1	1	2	3	1	0
D377T	441.0	533.0	2	2	3	2	9	1	2	3	8	0
D377T	533.0	683.0	2	2	3	2	1	1	2	3	8	0
D377T	690.0	776.0	2	2	3	2	2	1	2	3	1	0
D377T	783.0	875.0	2	2	3	2	2	1	2	3	1	0
D377T	875.0	959.0	2	2	3	2	2	1	2	3	1	0
D377T	959.0	1049.0	2	2	3	2	1	1	2	3	2	0
D377T	1049.0	1327.0	2	2	3	2	1	1	2	3	1	0
D378T	0.0	95.0	2	2	2	1	1	2	1	2	1	0
D378T	95.0	176.0	2	2	2	1	1	2	1	2	2	0
D378T	183.0	278.0	2	2	2	1	1	2	1	2	1	0
D378T	285.0	410.0	2	2	2	1	1	2	1	2	8	0
D379T	0.0	78.0	2	2	1	2	1	1	2	2	1	0
D379T	78.0	214.0	2	2	1	2	2	1	2	2	1	0
D379T	221.0	294.0	2	2	1	2	1	1	2	2	1	0
D379T	294.0	372.0	2	2	1	2	2	1	2	2	1	0
D379T	379.0	456.0	2	2	1	2	1	1	2	2	2	0
D379T	456.0	461.0	2	2	1	2	2	1	2	2	1	1
D379T	461.0	543.0	2	2	1	2	2	1	2	2	1	0
D379T	550.0	611.5	2	2	1	2	2	1	2	2	2	1
D379T	611.5	620.0	2	2	1	2	2	1	2	2	2	0
D379T	627.0	673.0	2	2	1	2	2	1	2	2	1	0
D379T	680.0	754.0	2	2	1	2	1	1	2	2	1	0
D379T	754.0	773.0	2	2	1	2	2	1	2	2	1	1
D379T	773.0	866.0	2	2	1	2	2	1	2	2	1	0
D379T	873.0	978.0	2	2	1	2	2	1	2	2	1	0
D379T	978.0	1063.0	2	2	1	2	1	1	2	2	2	0
D379T	1070.0	1167.5	2	2	1	2	2	1	2	2	2	1
D379T	1167.5	1187.0	2	2	1	2	2	1	2	2	2	0
D379T	1187.0	1265.0	2	2	1	2	1	1	2	2	2	0
D380T	0.0	92.0	2	2	2	3	1	2	2	2	1	0
D380T	99.0	183.0	2	2	2	3	1	2	2	2	1	0
D380T	183.0	275.0	2	2	2	3	1	2	2	2	1	0
D380T	282.0	366.0	2	2	2	3	1	2	2	2	1	0
D380T	366.0	458.0	2	2	2	3	1	2	2	2	1	0
D380T	458.0	549.0	2	2	2	3	2	2	2	2	1	0
D380T	556.0	646.0	2	2	2	3	1	2	2	2	1	0
D380T	646.0	748.0	2	2	2	3	1	2	2	2	1	0
D380T	748.0	878.0	2	2	2	3	1	2	2	2	1	0
D382T	0.0	75.0	2	2	1	1	1	2	2	3	2	0
D382T	75.0	161.0	2	2	1	1	1	2	2	3	2	0
D382T	168.0	250.0	2	2	1	1	1	2	2	3	2	0
D382T	257.0	343.0	2	2	1	1	1	2	2	3	2	0
D382T	343.0	432.0	2	2	1	1	1	2	2	3	2	0
D382T	432.0	523.0	2	2	1	1	1	2	2	3	2	0
D382T	530.0	613.0	2	2	1	1	1	2	2	3	2	0
D382T	613.0	672.0	1	2	1	1	1	2	2	3	2	0
D382T	672.0	760.0	1	2	1	1	1	2	2	3	2	0
D382T	760.0	848.0	1	2	1	1	1	2	2	3	8	0
D383T	0.0	71.0	2	2	3	2	1	1	2	2	2	0
D383T	78.0	164.0	2	2	3	2	1	1	2	2	2	0
D383T	171.0	253.0	2	2	3	2	1	1	2	2	1	0
D383T	253.0	344.0	2	2	3	2	1	1	2	2	2	0
D383T	344.0	436.0	2	2	3	2	1	1	2	2	2	1
D383T	436.0	437.0	2	2	3	2	1	1	2	2	2	0
D383T	437.0	528.0	2	2	3	2	1	1	2	2	2	0
D383T	535.0	623.0	2	2	3	2	1	1	2	2	1	0
D383T	623.0	721.0	2	2	3	2	1	1	2	2	2	0
D383T	728.0	815.0	2	2	3	2	1	1	2	2	2	0
D383T	815.0	907.0	2	2	3	2	1	1	2	2	2	0
D383T	907.0	997.0	2	2	3	2	1	1	2	2	2	0
D383T	997.0	1089.0	2	2	3	2	1	1	2	2	1	0
D383T	1096.0	1183.0	2	2	3	2	1	1	2	2	2	0
D383T	1183.0	1302.0	2	2	3	2	1	1	2	2	1	0
D384T	0.0	84.0	2	2	3	1	1	2	2	2	2	0
D384T	84.0	217.0	2	2	3	1	1	2	2	2	2	0
D384T	217.0	308.0	2	2	3	1	1	2	2	2	2	0
D384T	308.0	373.0	2	2	3	1	1	2	2	2	2	0
D384T	380.0	1207.0	2	2	3	1	1	2	2	2	2	0
D385T	0.0	137.0	2	2	3	3	2	1	2	3	1	0
D385T	144.0	145.0	2	2	3	3	2	1	2	3	1	1
D385T	145.0	287.0	2	2	3	3	2	1	2	3	1	0
D385T	294.0	382.0	2	2	3	3	1	1	2	3	1	0
D385T	389.0	543.0	2	2	3	3	1	1	2	3	8	0
D385T	543.0	642.0	2	2	3	3	1	1	2	3	1	0
D385T	642.0	738.0	2	2	3	3	2	1	2	3	1	1
D385T	738.0	834.0	2	2	3	3	2	1	2	3	1	0
D385T	841.0	952.0	2	2	3	3	2	1	2	3	8	0
D386T	0.0	98.0	2	2	2	2	1	1	2	3	1	0
D386T	98.0	189.0	2	2	2	2	1	1	2	3	1	0
D386T	189.0	290.0	2	2	2	2	1	1	2	3	8	0
D386T	290.0	408.0	2	2	2	2	1	1	2	3	8	0
D386T	408.0	552.0	2	2	2	2	1	1	2	3	8	0
D386T	552.0	653.0	2	2	2	2	1	1	2	3	8	0
D386T	653.0	745.0	2	2	2	2	1	1	2	3	8	0
D386T	752.0	869.0	2	2	2	2	1	1	2	3	8	0
D386T	869.0	961.0	2	2	2	2	1	1	2	3	8	0
D386T	961.0	1059.0	2	2	2	2	1	1	2	3	8	0
D386T	1059.0	1158.0	2	2	2	2	1	1	2	3	8	0
D386T	1165.0	1270.0	2	2	2	2	1	1	2	3	8	0
D389T	0.0	83.0	2	2	3	3	1	1	2	3	1	0
D389T	83.0	174.0	2	2	3	3	1	1	2	3	1	0
D389T	181.0	265.0	2	2	3	3	1	1	2	3	8	0
D389T	265.0	356.0	2	2	3	3	1	1	2	3	8	0
D389T	363.0	447.0	2	2	3	3	2	1	2	3	1	0
D389T	447.0	538.0	2	2	3	3	1	1	2	3	1	0
D389T	545.0	629.0	2	2	3	3	2	1	2	3	1	0
D389T	629.0	723.0	2	2	3	3	2	1	2	3	2	0
D389T	730.0	814.0	2	2	3	3	2	1	2	3	2	0
D389T	814.0	902.0	2	2	3	3	1	1	2	3	1	0
D389T	909.0	995.0	2	2	3	3	1	1	2	3	1	0
D389T	995.0	1086.0	2	2	3	3	1	1	2	3	1	0
D389T	1086.0	1178.0	2	2	3	3	1	1	2	3	1	0
D390T	0.0	105.0	2	2	3	3	2	1	2	2	1	0
D390T	105.0	266.0	1	2	3	3	2	1	2	2	1	0
D390T	273.0	364.0	1	2	3	3	2	1	2	2	8	0
D390T	364.0	441.0	1	2	3	3	2	1	2	2	8	0
D390T	448.0	535.0	1	2	3	3	2	1	2	2	8	0
D390T	535.0	623.0	1	2	3	3	2	1	2	2	8	0
D390T	630.0	730.0	1	2	3	3	2	1	2	2	8	0
D391T	0.0	91.0	2	2	3	3	1	1	2	3	1	0
D391T	91.0	181.0	2	2	3	3	2	1	2	3	1	0
D391T	181.0	272.0	2	2	3	3	1	1	2	3	1	0
D391T	272.0	365.0	2	2	3	3	2	1	2	3	1	0
D391T	365.0	456.0	2	2	3	3	1	1	2	3	1	0
D391T	456.0	554.0	2	2	3	3	1	1	2	3	1	0
D391T	554.0	625.0	2	2	3	3	1	1	2	3	8	0
D391T	625.0	734.0	2	2	3	3	1	1	2	3	8	0
D391T	734.0	1010.0	2	2	3	3	1	1	2	3	8	0
D391T	1017.0	1105.0	2	2	3	3	1	1	2	3	8	0
D391T	1105.0	1209.0	2	2	3	3	1	1	2	3	8	0
D392T	0.0	95.0	2	2	2	3	1	2	2	3	1	1
D392T	95.0	112.0	2	2	2	3	1	2	2	3	1	0
D392T	119.0	190.0	2	2	2	3	1	2	2	3	1	0
D392T	197.0	282.0	2	2	2	3	2	2	2	3	2	0
D392T	289.0	435.0	2	2	2	3	1	2	2	3	1	0
D392T	442.0	505.0	2	2	2	3	1	2	2	3	1	0
D393T	0.0	183.5	2	2	2	2	1	1	2	3	8	1
D393T	183.5	367.0	2	2	2	2	1	1	2	3	8	0
D394T	0.0	64.0	2	2	2	2	1	1	2	2	1	0
D394T	64.0	162.0	2	2	2	2	1	1	2	2	1	0
D394T	162.0	248.0	2	2	2	2	1	1	2	2	1	0
D394T	248.0	346.0	2	2	2	2	1	1	2	2	1	0
D394T	346.0	426.0	2	2	2	2	1	1	2	2	1	0
D394T	426.0	518.0	2	2	2	2	1	1	2	2	8	0
D394T	518.0	596.0	2	2	2	2	1	1	2	2	1	0
D394T	596.0	758.0	2	2	2	2	1	1	2	2	8	0
D395T	0.0	92.0	2	2	2	3	1	1	1	2	1	0
D395T	92.0	246.0	2	2	2	3	1	1	1	2	1	0
D395T	246.0	336.0	2	2	2	3	1	1	1	2	1	0
D395T	336.0	539.0	2	2	2	3	1	1	1	2	1	0
D395T	539.0	644.0	2	2	2	3	1	1	1	2	2	0
D395T	644.0	714.0	2	2	2	3	1	1	1	2	1	0
D601T	0.0	121.0	3	3	1	1	1	2	1	3	2	0
D602T	0.0	102.0	3	3	2	1	1	2	1	3	2	0
D602T	102.0	193.0	3	3	2	1	1	2	1	3	1	0
D602T	193.0	277.0	3	3	2	1	1	2	1	3	2	0
D602T	277.0	396.0	3	3	2	1	1	2	1	3	2	0
D602T	403.0	488.0	3	3	2	1	1	2	1	3	2	0
D602T	495.0	577.0	3	3	2	1	1	2	1	3	1	0
D602T	584.0	684.0	3	3	2	1	1	2	1	3	1	0
D602T	684.0	775.0	3	3	2	1	1	2	1	3	2	0
D602T	782.0	866.0	3	3	2	1	1	2	1	3	2	0
D602T	866.0	950.0	3	3	2	1	1	2	1	3	2	0
D602T	957.0	1034.0	3	3	2	1	1	2	1	3	1	0
D602T	1041.0	1152.0	3	3	2	1	1	2	1	3	1	0
D602T	1152.0	1245.0	3	3	2	1	1	2	1	3	2	0
D602T	1252.0	1336.0	3	3	2	1	1	2	1	3	2	0
D602T	1343.0	1426.0	3	3	2	1	1	2	1	3	2	0
D602T	1433.0	1532.0	3	3	2	1	1	2	1	3	2	0
D602T	1532.0	1613.0	3	3	2	1	1	2	1	3	2	0
D603T	0.0	89.0	3	3	3	1	1	2	2	2	2	0
D603T	89.0	90.0	3	3	3	1	1	2	2	2	1	1
D603T	90.0	180.0	3	3	3	1	1	2	2	2	1	0
D603T	187.0	270.0	3	3	3	1	1	2	2	2	2	0
D603T	277.0	377.0	3	3	3	1	1	2	2	2	1	0
D603T	384.0	453.0	3	3	3	1	1	2	2	2	1	0
D603T	460.0	521.0	3	3	3	1	1	2	2	2	1	0
D603T	521.0	605.0	3	3	3	1	1	2	2	2	2	0
D603T	605.0	670.0	3	3	3	1	1	2	2	2	2	0
D604T	0.0	89.0	3	3	3	1	1	2	1	2	2	0
D604T	89.0	179.0	3	3	3	1	1	2	1	2	1	0
D605T	0.0	93.0	3	3	3	1	1	2	1	3	2	0
D605T	93.0	183.0	3	3	3	1	1	2	1	3	2	0
D605T	183.0	273.0	3	3	3	1	1	2	1	3	2	0
D605T	273.0	364.0	3	3	3	1	1	2	1	3	2	0
D605T	364.0	459.0	3	3	3	1	1	2	1	3	2	0
D605T	459.0	554.0	3	3	3	1	1	2	1	3	1	0
D605T	554.0	626.0	3	3	3	1	1	2	1	3	2	0
D605T	626.0	722.0	3	3	3	1	1	2	1	3	2	0
D605T	722.0	814.0	3	3	3	1	1	2	1	3	2	0
D605T	814.0	871.0	3	3	3	1	1	2	1	3	2	0
D605T	871.0	970.0	3	3	3	1	1	2	1	3	2	0
D605T	970.0	1057.0	3	3	3	1	1	2	1	3	2	0
D606T	0.0	98.0	3	3	3	2	1	2	1	2	2	0
D606T	98.0	191.0	3	3	3	2	1	2	1	2	1	0
D606T	191.0	277.0	3	3	3	2	1	2	1	2	1	0
D606T	284.0	371.0	3	3	3	2	1	2	1	2	2	0
D606T	371.0	527.0	3	3	3	2	1	2	1	2	1	0
D606T	527.0	689.0	3	3	3	2	1	2	1	2	1	0
D606T	689.0	791.0	3	3	3	2	1	2	1	2	1	0
D606T	791.0	941.0	3	3	3	2	1	2	1	2	2	0
D606T	941.0	1071.0	3	3	3	2	1	2	1	2	2	0
D606T	1071.0	1211.0	3	3	3	2	1	2	1	2	2	0
D606T	1211.0	1310.0	3	3	3	2	1	2	1	2	2	0
D608T	0.0	126.0	3	3	3	1	1	2	1	3	2	0
D608T	126.0	217.0	3	3	3	1	1	2	1	3	2	0
D608T	217.0	316.0	3	3	3	1	1	2	1	3	2	0
D608T	316.0	490.0	3	3	3	1	1	2	1	3	2	0
D609T	0.0	86.0	3	3	2	1	1	2	1	2	2	0
D609T	86.0	175.0	3	3	2	1	1	2	1	2	1	0
D609T	182.0	266.0	3	3	2	1	1	2	1	2	1	0
D609T	273.0	373.0	3	3	2	1	9	2	1	2	8	0
D609T	373.0	450.0	3	3	2	1	1	2	1	2	1	0
D609T	450.0	568.0	3	3	2	1	1	2	1	2	1	0
D609T	568.0	666.0	3	3	2	1	1	2	1	2	1	0
D610T	0.0	86.0	3	3	2	1	1	2	1	2	1	0
D611T	0.0	146.0	3	3	2	1	1	2	1	2	2	0
D612T	0.0	104.0	3	3	3	1	1	2	2	3	2	0
D612T	104.0	204.0	3	3	3	1	1	2	2	3	2	0
D612T	204.0	308.0	3	3	3	1	1	2	2	3	2	0
D612T	308.0	421.0	3	3	3	1	1	2	2	3	2	0
D612T	421.0	525.0	3	3	3	1	1	2	2	3	2	0
D612T	525.0	616.0	3	3	3	1	1	2	2	3	2	0
D612T	616.0	707.0	3	3	3	1	1	2	2	3	2	0
D612T	707.0	798.0	3	3	3	1	1	2	2	3	2	0
D612T	798.0	894.0	3	3	3	1	1	2	2	3	2	0
D612T	894.0	967.0	3	3	3	1	1	2	2	3	2	0
D612T	967.0	1054.0	3	3	3	1	1	2	2	3	2	0
D612T	1054.0	1147.0	3	3	3	1	1	2	2	3	2	0
D612T	1147.0	1245.0	3	3	3	1	1	2	2	3	2	0
D613T	0.0	100.0	3	3	3	1	1	2	1	2	2	0
D613T	100.0	200.0	3	3	3	1	1	2	1	2	2	0
D613T	200.0	422.0	3	3	3	1	1	2	1	2	2	0
D613T	422.0	515.0	3	3	3	1	1	2	1	2	2	0
D613T	515.0	633.0	3	3	3	1	1	2	1	2	2	0
D613T	633.0	780.0	3	3	3	1	1	2	1	2	2	0
D613T	780.0	879.0	3	3	3	1	1	2	1	2	2	0
D613T	886.0	1005.0	3	3	3	1	1	2	1	2	1	0
D614T	0.0	272.0	3	3	3	1	1	2	1	2	2	0
D614T	272.0	377.0	3	3	3	1	1	2	1	2	2	0
D614T	377.0	631.0	3	3	3	1	1	2	1	2	2	0
D614T	631.0	818.0	3	3	3	1	1	2	1	2	2	0
D614T	818.0	913.0	3	3	3	1	1	2	1	2	2	0
D614T	913.0	989.0	3	3	3	1	1	2	1	2	2	0
D614T	996.0	1114.0	3	3	3	1	1	2	1	2	2	0
D614T	1114.0	1199.0	3	3	3	1	1	2	1	2	2	0
D614T	1199.0	1385.0	3	3	3	1	1	2	1	2	2	0
D614T	1385.0	1480.0	3	3	3	1	1	2	1	2	2	0
D614T	1480.0	1612.0	3	3	3	1	1	2	1	2	2	0
D616T	0.0	85.0	3	3	1	1	1	2	1	2	2	0
D617T	0.0	108.5	3	3	2	2	1	2	1	1	1	1
D617T	108.5	121.0	3	3	2	2	1	2	1	1	1	0
D617T	128.0	217.0	3	3	2	2	1	2	1	1	2	0
D617T	224.0	449.0	3	3	2	2	1	2	1	1	1	0
D617T	449.0	1505.0	3	3	2	2	2	2	1	1	2	0
D618T	0.0	103.0	3	3	1	1	1	2	1	2	1	0
D618T	103.0	202.0	3	3	1	1	1	2	1	2	1	0
D618T	202.0	289.0	3	3	1	1	1	2	1	2	1	0
D618T	289.0	376.0	3	3	1	1	1	2	1	2	1	0
D618T	376.0	534.0	3	3	1	1	1	2	1	2	1	0
D618T	534.0	630.0	3	3	1	1	1	2	1	2	1	0
D618T	630.0	820.0	3	3	1	1	1	2	1	2	1	0
D618T	820.0	922.0	3	3	1	1	1	2	1	2	1	0
D618T	922.0	1016.0	3	3	1	1	1	2	1	2	1	0
D618T	1016.0	1118.0	3	3	1	1	1	2	1	2	2	0
D618T	1118.0	1479.0	3	3	1	1	1	2	1	2	1	0
D618T	1479.0	1589.0	3	3	1	1	1	2	1	2	2	0
D619T	0.0	97.0	3	3	1	1	1	2	1	1	2	0
D619T	97.0	195.0	3	3	1	1	1	2	1	1	2	0
D619T	195.0	286.0	3	3	1	1	1	2	1	1	2	0
D619T	286.0	430.0	3	3	1	1	1	2	1	1	2	0
D619T	430.0	508.0	3	3	1	1	1	2	1	1	1	0
D619T	508.0	607.0	3	3	1	1	1	2	1	1	1	0
D619T	607.0	852.0	3	3	1	1	1	2	1	1	1	0
D620T	0.0	93.0	3	3	3	1	1	2	1	3	2	0
D620T	93.0	176.0	3	3	3	1	1	2	1	3	2	0
D620T	176.0	261.0	3	3	3	1	1	2	1	3	2	0
D620T	261.0	347.0	3	3	3	1	1	2	1	3	2	0
D620T	347.0	444.0	3	3	3	1	1	2	1	3	2	0
D620T	444.0	528.0	3	3	3	1	1	2	1	3	2	0
D620T	528.0	773.0	3	3	3	1	1	2	1	3	2	0
D620T	773.0	1003.0	3	3	3	1	1	2	1	3	2	0
D620T	1003.0	1121.0	3	3	3	1	1	2	1	3	2	0
D620T	1121.0	1200.0	3	3	3	1	1	2	1	3	2	0
D620T	1200.0	1319.0	3	3	3	1	1	2	1	3	1	0
D620T	1319.0	1416.0	3	3	3	1	1	2	1	3	2	0
D621T	0.0	93.0	3	3	3	1	1	2	2	3	2	0
D621T	93.0	190.0	3	3	3	1	1	2	2	3	2	0
D621T	190.0	280.0	3	3	3	1	1	2	2	3	1	0
D622T	0.0	92.0	3	3	2	1	1	2	1	3	2	0
D622T	92.0	176.0	3	3	2	1	1	2	1	3	2	0
D622T	176.0	259.0	3	3	2	1	1	2	1	3	2	0
D622T	266.0	347.0	3	3	2	1	1	2	1	3	2	0
D622T	347.0	436.0	3	3	2	1	1	2	1	3	2	0
D622T	436.0	504.0	3	3	2	1	1	2	1	3	2	0
D622T	504.0	605.0	3	3	2	1	1	2	1	3	2	0
D622T	605.0	676.0	3	3	2	1	1	2	1	3	2	0
D622T	683.0	764.0	3	3	2	1	1	2	1	3	2	0
D622T	771.0	857.0	3	3	2	1	1	2	1	3	2	0
D622T	857.0	960.0	3	3	2	1	1	2	1	3	2	0
D622T	960.0	1071.0	3	3	2	1	1	2	1	3	2	0
D622T	1071.0	1171.0	3	3	2	1	1	2	1	3	2	0
D622T	1171.0	1242.0	3	3	2	1	1	2	1	3	2	0
D622T	1242.0	1331.0	3	3	2	1	1	2	1	3	2	0
D622T	1338.0	1442.0	3	3	2	1	1	2	1	3	1	0
D622T	1449.0	1529.0	3	3	2	1	1	2	1	3	2	0
D622T	1529.0	1584.0	3	3	2	1	1	2	1	3	2	0
D623T	0.0	130.0	3	3	9	1	1	2	1	1	2	0
D623T	130.0	282.0	3	3	9	1	1	2	1	1	1	0
D623T	282.0	372.0	3	3	9	1	1	2	1	1	1	0
D623T	372.0	384.0	2	3	9	1	1	2	1	1	2	1
D623T	384.0	486.0	2	3	9	1	1	2	1	1	2	0
D624T	0.0	141.0	3	3	1	1	1	2	1	2	1	0
D624T	141.0	267.0	3	3	1	1	1	2	1	2	1	0
D624T	267.0	366.0	3	3	1	1	1	2	1	2	1	0
D624T	366.0	513.0	3	3	1	1	1	2	1	2	1	0
D624T	513.0	624.0	3	3	1	1	1	2	1	2	1	0
D624T	624.0	864.0	3	3	1	1	1	2	1	2	1	0
D624T	864.0	1141.0	3	3	1	1	1	2	1	2	1	0
D625T	0.0	91.0	3	3	3	2	1	2	1	3	1	0
D625T	91.0	181.0	3	3	3	2	1	2	1	3	1	0
D625T	181.0	272.0	3	3	3	2	1	2	1	3	1	0
D625T	272.0	589.0	3	3	3	2	1	2	1	3	1	0
D626T	0.0	92.0	3	3	3	3	1	1	1	2	2	0
D626T	99.0	183.0	3	3	3	3	1	1	1	2	1	0
D626T	190.0	272.0	3	3	3	3	1	1	1	2	1	0
D626T	279.0	364.0	3	3	3	3	1	1	1	2	1	0
D626T	364.0	454.0	3	3	3	3	1	1	1	2	1	0
D626T	461.0	546.0	3	3	3	3	1	1	1	2	1	0
D626T	553.0	637.0	3	3	3	3	1	1	1	2	1	0
D626T	644.0	731.0	3	3	3	3	1	1	1	2	1	0
D626T	738.0	825.0	3	3	3	3	1	1	1	2	1	0
D626T	825.0	917.0	3	3	3	3	1	1	1	2	1	0
D626T	924.0	1011.0	3	3	3	3	1	1	1	2	1	0
D626T	1018.0	1108.0	3	3	3	3	1	1	1	2	1	0
D626T	1115.0	1199.0	3	3	3	3	1	1	1	2	1	0
D626T	1199.0	1289.0	3	3	3	3	1	1	1	2	1	0
D626T	1296.0	1380.0	3	3	3	3	1	1	1	2	1	0
D626T	1387.0	1388.0	3	3	3	3	1	1	1	2	1	1
D626T	1388.0	1471.0	3	3	3	3	1	1	1	2	1	0
D626T	1478.0	1562.0	3	3	3	3	1	1	1	2	1	0
D627T	0.0	98.0	3	3	2	1	1	2	2	1	2	0
D627T	105.0	190.0	3	3	2	1	1	2	2	1	1	0
D627T	190.0	279.0	3	3	2	1	1	2	2	1	1	0
D627T	279.0	384.0	3	3	2	1	1	2	2	1	1	0
D627T	391.0	489.0	3	3	2	1	1	2	2	1	2	0
D627T	489.0	608.0	3	3	2	1	1	2	2	1	1	0
D627T	615.0	841.0	3	3	2	1	1	2	2	1	1	0
D627T	841.0	1014.0	3	3	2	1	1	2	2	1	1	0
D627T	1014.0	1119.0	3	3	2	1	1	2	2	1	1	0
D627T	1119.0	1217.0	3	3	2	1	1	2	2	1	1	0
D627T	1224.0	1322.0	3	3	2	1	1	2	2	1	1	0
D627T	1322.0	1413.0	3	3	2	1	1	2	2	1	1	0
D627T	1413.0	1497.0	3	3	2	1	1	2	2	1	1	0
D627T	1497.0	1599.0	3	3	2	1	1	2	2	1	1	0
D628T	0.0	91.0	3	3	3	3	2	2	2	3	1	0
D628T	91.0	280.0	3	3	3	3	2	2	2	3	1	0
D628T	287.0	447.0	3	3	3	3	2	2	2	3	2	0
D630T	0.0	133.0	3	3	3	1	2	2	1	2	2	0
D630T	133.0	230.0	3	3	3	1	1	2	1	2	1	0
D630T	230.0	314.0	3	3	3	1	1	2	1	2	2	0
D630T	314.0	315.0	3	3	3	1	1	2	1	2	1	1
D630T	315.0	400.0	3	3	3	1	1	2	1	2	1	0
D630T	407.0	437.5	3	3	3	1	1	2	1	2	1	1
D630T	437.5	468.0	3	3	3	1	1	2	1	2	1	0
D630T	475.0	615.0	3	3	3	1	1	2	1	2	2	0
D630T	615.0	757.0	3	3	3	1	1	2	1	2	2	0
D630T	757.0	861.0	3	3	3	1	1	2	1	2	2	0
D630T	861.0	930.0	3	3	3	1	1	2	1	2	1	0
D630T	930.0	1044.0	3	3	3	1	1	2	1	2	2	0
D630T	1044.0	1128.0	3	3	3	1	1	2	1	2	2	0
D630T	1128.0	1223.0	3	3	3	1	1	2	1	2	2	0
D631T	0.0	92.0	3	3	9	1	1	2	1	3	2	0
D631T	92.0	167.0	3	3	9	1	1	2	1	3	2	0
D631T	167.0	246.0	3	3	9	1	1	2	1	3	1	0
D631T	246.0	341.0	3	3	9	1	1	2	1	3	2	0
D631T	341.0	448.0	3	3	9	1	1	2	1	3	2	0
D631T	448.0	538.0	3	3	9	1	1	2	1	3	2	0
D631T	545.0	631.0	3	3	9	1	1	2	1	3	2	0
D631T	638.0	723.0	3	3	9	1	1	2	1	3	2	0
D631T	730.0	817.0	3	3	9	1	1	2	1	3	2	0
D631T	824.0	896.0	3	3	9	1	1	2	1	3	1	0
D631T	896.0	979.0	3	3	9	1	1	2	1	3	2	0
D631T	986.0	1135.0	3	3	9	1	1	2	1	3	1	0
D631T	1135.0	1223.0	3	3	9	1	1	2	1	3	1	0
D631T	1230.0	1357.0	3	3	9	1	1	2	1	3	1	0
D632T	0.0	91.0	3	3	3	3	1	2	2	2	1	0
D632T	91.0	189.0	3	3	3	3	1	2	2	2	1	0
D632T	189.0	292.0	3	3	3	3	1	2	2	2	2	0
D632T	299.0	371.0	3	3	3	3	1	2	2	2	2	0
D632T	371.0	595.0	3	3	3	3	1	2	2	2	2	0
D632T	595.0	665.0	3	3	3	3	1	2	2	2	2	0
D632T	672.0	733.0	3	3	3	3	1	2	2	2	2	0
D633T	0.0	84.0	3	3	9	3	1	2	1	1	1	0
D633T	91.0	315.0	3	3	9	3	2	2	1	1	8	1
D633T	315.0	630.0	3	3	9	3	2	2	1	1	8	0
D634T	0.0	91.0	3	3	1	3	1	2	2	1	2	0
D634T	98.0	188.0	3	3	1	3	1	2	2	1	1	0
D634T	188.0	312.0	3	3	1	3	1	2	2	1	1	0
D634T	312.0	349.0	3	3	1	3	1	2	2	1	1	1
D634T	349.0	510.0	3	3	1	3	1	2	2	1	1	0
D635T	0.0	96.0	3	3	1	3	1	1	1	1	1	0
D635T	96.0	370.0	3	3	1	3	1	1	1	1	1	0
D635T	370.0	519.5	3	3	1	3	1	1	1	1	1	1
D635T	519.5	525.0	3	3	1	3	1	1	1	1	1	0
D635T	525.0	669.0	3	3	1	3	1	1	1	1	1	0
D635T	676.0	753.0	3	3	1	3	1	1	1	1	1	0
D635T	753.0	844.0	3	3	1	3	1	1	1	1	1	0
D635T	844.0	966.0	3	3	1	3	1	1	1	1	1	0
D636T	0.0	104.0	3	3	3	3	1	2	2	1	1	0
D636T	104.0	111.0	3	3	3	3	1	2	2	1	1	1
D636T	111.0	222.0	3	3	3	3	1	2	2	1	1	0
D637T	0.0	103.0	3	3	2	3	1	1	2	1	9	0
D637T	110.0	238.0	3	3	2	3	1	1	2	1	1	0
D637T	245.0	854.0	3	3	2	3	1	1	2	1	8	0
D638T	0.0	92.5	3	3	1	3	1	1	2	3	2	1
D638T	92.5	94.0	3	3	1	3	1	1	2	3	2	0
D638T	94.0	185.0	3	3	1	3	2	1	2	3	2	0
D638T	192.0	279.0	3	3	1	3	2	1	2	3	2	0
D638T	286.0	375.0	3	3	1	3	1	1	2	3	2	0
D638T	375.0	460.0	2	3	1	3	1	1	2	3	1	0
D638T	460.0	546.0	2	3	1	3	2	1	2	3	2	0
D638T	546.0	619.0	2	3	1	3	1	1	2	3	2	0
D638T	619.0	706.0	2	3	1	3	2	1	2	3	2	0
D638T	706.0	711.0	2	3	1	3	1	1	2	3	1	1
D638T	711.0	803.0	2	3	1	3	1	1	2	3	1	0
D638T	810.0	879.0	2	3	1	3	1	1	2	3	1	0
D638T	879.0	890.5	2	3	1	3	1	1	2	3	1	1
D638T	890.5	971.0	2	3	1	3	1	1	2	3	1	0
D638T	978.0	1117.5	2	3	1	3	1	1	2	3	1	1
D638T	1117.5	1126.0	2	3	1	3	1	1	2	3	1	0
D638T	1126.0	1257.0	2	3	1	3	1	1	2	3	2	0
D638T	1264.0	1343.0	2	3	1	3	1	1	2	3	2	0
D638T	1343.0	1445.0	2	3	1	3	1	1	2	3	1	0
D638T	1445.0	1512.0	2	3	1	3	2	1	2	3	1	1
D638T	1512.0	1579.0	2	3	1	3	2	1	2	3	1	0
D639T	0.0	276.0	3	3	3	1	1	2	2	3	2	0
D639T	276.0	1116.0	3	3	3	1	1	2	2	3	2	0
D640T	0.0	94.0	3	3	3	2	1	1	2	3	2	0
D640T	94.0	185.0	3	3	3	2	1	1	2	3	1	0
D641T	0.0	92.0	3	3	3	1	1	2	2	3	2	0
D641T	92.0	183.0	3	3	3	1	1	2	2	3	2	0
D641T	190.0	302.0	3	3	3	1	1	2	2	3	2	0
D641T	302.0	397.0	3	3	3	1	1	2	2	3	1	0
D641T	397.0	488.0	3	3	3	1	1	2	2	3	2	0
D641T	495.0	588.0	3	3	3	1	1	2	2	3	2	0
D641T	595.0	659.0	3	3	3	1	1	2	2	3	2	0
D641T	666.0	758.0	3	3	3	1	1	2	2	3	2	0
D641T	758.0	855.0	3	3	3	1	1	2	2	3	2	0
D641T	862.0	953.0	3	3	3	1	1	2	2	3	2	0
D641T	953.0	1100.0	3	3	3	1	1	2	2	3	2	0
D641T	1107.0	1191.0	3	3	3	1	1	2	2	3	2	0
D641T	1191.0	1309.0	3	3	3	1	1	2	2	3	1	0
D641T	1316.0	1420.0	3	3	3	1	1	2	2	3	2	0
D641T	1420.0	1546.0	3	3	3	1	1	2	2	3	2	0
D642T	0.0	84.0	3	3	2	1	1	2	1	3	1	0
D642T	91.0	187.0	3	3	2	1	1	2	1	3	2	0
D642T	194.0	281.0	3	3	2	1	1	2	1	3	1	0
D642T	281.0	428.0	3	3	2	1	1	2	1	3	1	0
D642T	435.0	762.0	3	3	2	1	1	2	1	3	1	0
D642T	769.0	912.0	3	3	2	1	1	2	1	3	1	0
D643T	0.0	89.0	3	3	1	3	1	1	2	3	1	0
D643T	89.0	186.0	3	3	1	3	2	1	2	3	2	0
D643T	186.0	270.0	3	3	1	3	1	1	2	3	2	0
D643T	270.0	368.0	3	3	1	3	1	1	2	3	1	0
D644T	0.0	92.0	3	3	3	3	1	2	1	2	1	0
D644T	92.0	186.0	3	3	3	3	1	2	1	2	1	0
D644T	186.0	280.0	3	3	3	3	1	2	1	2	1	0
D644T	280.0	371.0	3	3	3	3	1	2	1	2	1	0
D644T	371.0	463.0	3	3	3	3	1	2	1	2	1	0
D644T	463.0	556.0	3	3	3	3	1	2	1	2	1	0
D644T	563.0	662.0	3	3	3	3	1	2	1	2	1	0
D644T	662.0	756.0	3	3	3	3	1	2	1	2	1	0
D644T	756.0	847.0	3	3	3	3	1	2	1	2	1	0
D644T	847.0	946.0	3	3	3	3	1	2	1	2	1	0
D644T	946.0	1038.0	3	3	3	3	1	2	1	2	1	0
D644T	1038.0	1129.0	3	3	3	3	1	2	1	2	1	0
D645T	0.0	102.0	3	3	2	2	1	1	1	1	1	0
D645T	109.0	198.0	3	3	2	2	1	1	1	1	1	0
D645T	198.0	294.0	3	3	2	2	1	1	1	1	1	0
D645T	294.0	434.0	3	3	2	2	1	1	1	1	1	0
D646T	0.0	94.0	3	3	3	1	1	2	2	3	2	0
D646T	101.0	260.0	3	3	3	1	1	2	2	3	1	0
D646T	260.0	695.0	3	3	3	1	1	2	2	3	1	0
D647T	0.0	92.0	3	3	3	1	1	2	2	3	1	0
D647T	92.0	181.0	3	3	3	1	1	2	2	3	1	0
D647T	181.0	295.0	3	3	3	1	1	2	2	3	1	0
D647T	295.0	391.0	3	3	3	1	1	2	2	3	1	0
D647T	391.0	471.0	3	3	3	1	1	2	2	3	1	0
D647T	471.0	545.0	3	3	3	1	1	2	2	3	1	0
D647T	545.0	638.0	3	3	3	1	1	2	2	3	2	0
D647T	638.0	748.0	3	3	3	1	1	2	2	3	1	0
D647T	755.0	840.0	3	3	3	1	1	2	2	3	2	0
D647T	840.0	951.0	3	3	3	1	1	2	2	3	1	0
D647T	951.0	1036.0	3	3	3	1	1	2	2	3	1	0
D647T	1043.0	1126.0	3	3	3	1	1	2	2	3	1	0
D647T	1126.0	1217.0	3	3	3	1	1	2	2	3	2	0
D647T	1217.0	1302.0	3	3	3	1	1	2	2	3	2	0
D647T	1302.0	1400.0	3	3	3	1	1	2	2	3	2	0
D647T	1400.0	1476.0	3	3	3	1	1	2	2	3	1	0
D647T	1483.0	1549.0	3	3	3	1	1	2	2	3	2	0
D648T	0.0	96.0	3	3	3	3	2	2	2	2	1	0
D648T	96.0	215.0	3	3	3	3	1	2	2	2	1	0
D648T	215.0	306.0	3	3	3	3	1	2	2	2	1	0
D648T	306.0	397.0	3	3	3	3	1	2	2	2	1	0
D648T	397.0	517.0	3	3	3	3	1	2	2	2	1	0
D648T	517.0	610.0	3	3	3	3	1	2	2	2	1	0
D648T	610.0	701.0	3	3	3	3	1	2	2	2	1	0
D648T	701.0	804.0	3	3	3	3	1	2	2	2	1	0
D648T	811.0	1104.0	3	3	3	3	1	2	2	2	8	0
D648T	1104.0	1225.0	3	3	3	3	1	2	2	2	8	0
D648T	1225.0	1325.0	3	3	3	3	2	2	2	2	1	0
D648T	1325.0	1415.0	3	3	3	3	1	2	2	2	1	0
D648T	1415.0	1510.0	3	3	3	3	2	2	2	2	1	0
D649T	0.0	84.0	3	3	3	3	1	2	1	1	1	0
D649T	91.0	184.0	3	3	3	3	1	2	1	1	1	0
D649T	191.0	327.0	3	3	3	3	1	2	1	1	2	0
D649T	334.0	421.0	3	3	3	3	1	2	1	1	1	0
D650T	0.0	92.0	3	3	3	3	2	2	1	1	2	0
D650T	99.0	218.0	3	3	3	3	1	2	1	1	2	0
D650T	225.0	307.0	3	3	3	3	1	2	1	1	1	0
D650T	314.0	427.0	3	3	3	3	2	2	1	1	2	0
D650T	434.0	506.0	3	3	3	3	2	2	1	1	1	0
D650T	513.0	611.0	3	3	3	3	1	2	1	1	1	0
D650T	618.0	692.0	3	3	3	3	2	2	1	1	1	0
D650T	692.0	770.0	3	3	3	3	2	2	1	1	2	0
D650T	770.0	859.0	3	3	3	3	2	2	1	1	1	0
D650T	866.0	945.0	3	3	3	3	1	2	1	1	1	0
D650T	952.0	1020.0	3	3	3	3	1	2	1	1	2	0
D650T	1027.0	1115.0	3	3	3	3	1	2	1	1	2	0
D650T	1122.0	1262.0	3	3	3	3	2	2	1	1	1	0
D650T	1262.0	1343.0	3	3	3	3	1	2	1	1	2	0
D650T	1350.0	1437.0	3	3	3	3	1	2	1	1	2	0
D651T	0.0	92.0	3	3	1	2	1	1	2	3	1	0
D651T	92.0	181.0	3	3	1	2	1	1	2	3	2	0
D651T	181.0	326.0	3	3	1	2	1	1	2	3	1	0
D651T	326.0	438.0	3	3	1	2	1	1	2	3	1	0
D651T	438.0	525.0	3	3	1	2	1	1	2	3	1	0
D651T	532.0	617.0	3	3	1	2	1	1	2	3	1	0
D651T	617.0	697.0	3	3	1	2	1	1	2	3	1	0
D651T	697.0	790.0	3	3	1	2	2	1	2	3	1	0
D651T	790.0	865.0	3	3	1	2	1	1	2	3	1	0
D651T	865.0	999.0	3	3	1	2	1	1	2	3	1	0
D651T	999.0	1132.0	3	3	1	2	1	1	2	3	1	0
D651T	1132.0	1379.0	3	3	1	2	1	1	2	3	1	0
D651T	1379.0	1457.0	3	3	1	2	1	1	2	3	1	0
D651T	1457.0	1545.0	3	3	1	2	1	1	2	3	8	0
D652T	0.0	83.0	3	3	3	1	1	2	2	2	2	0
D652T	83.0	174.0	3	3	3	1	1	2	2	2	2	0
D652T	174.0	293.0	3	3	3	1	1	2	2	2	2	0
D652T	293.0	432.0	3	3	3	1	1	2	2	2	2	0
D653T	0.0	76.0	3	3	2	2	1	1	2	2	2	0
D653T	83.0	167.0	3	3	2	2	1	1	2	2	1	0
D653T	167.0	274.0	3	3	2	2	2	1	2	2	2	0
D653T	281.0	341.0	3	3	2	2	1	1	2	2	2	0
D653T	348.0	438.0	3	3	2	2	1	1	2	2	1	0
D653T	438.0	512.0	3	3	2	2	1	1	2	2	2	0
D653T	512.0	586.0	3	3	2	2	1	1	2	2	2	0
D653T	586.0	783.0	3	3	2	2	1	1	2	2	2	0
D653T	790.0	869.0	3	3	2	2	1	1	2	2	2	0
D653T	876.0	959.0	3	3	2	2	1	1	2	2	2	0
D653T	966.0	1040.0	3	3	2	2	1	1	2	2	2	0
D653T	1047.0	1131.0	3	3	2	2	1	1	2	2	2	0
D653T	1138.0	1237.0	3	3	2	2	1	1	2	2	2	0
D653T	1237.0	1314.0	3	3	2	2	1	1	2	2	2	0
D653T	1314.0	1407.0	3	3	2	2	1	1	2	2	2	0
D653T	1407.0	1516.0	3	3	2	2	1	1	2	2	2	0
D654T	0.0	92.0	3	3	3	1	1	2	1	3	2	0
D654T	92.0	181.0	3	3	3	1	1	2	1	3	1	0
D654T	181.0	277.0	3	3	3	1	1	2	1	3	2	0
D654T	284.0	370.0	3	3	3	1	1	2	1	3	2	0
D654T	370.0	462.0	3	3	3	1	1	2	1	3	1	0
D654T	462.0	638.0	3	3	3	1	1	2	1	3	1	0
D654T	638.0	726.0	3	3	3	1	1	2	1	3	2	0
D654T	726.0	830.0	3	3	3	1	1	2	1	3	2	0
D654T	830.0	921.0	3	3	3	1	1	2	1	3	2	0
D654T	921.0	1012.0	3	3	3	1	1	2	1	3	2	0
D654T	1012.0	1111.0	3	3	3	1	1	2	1	3	1	0
D654T	1118.0	1208.5	3	3	3	1	1	2	1	3	2	1
D654T	1208.5	1299.0	3	3	3	1	1	2	1	3	2	0
D655T	0.0	92.0	3	3	1	3	1	1	2	2	1	0
D655T	92.0	186.0	3	3	1	3	1	1	2	2	1	0
D655T	186.0	279.0	3	3	1	3	1	1	2	2	1	0
D655T	279.0	433.0	3	3	1	3	1	1	2	2	1	0
D655T	433.0	523.0	3	3	1	3	1	1	2	2	1	0
D656T	0.0	206.0	3	3	1	3	1	1	1	2	1	0
D656T	213.0	364.0	3	3	1	3	1	1	1	2	8	0
D656T	364.0	746.0	3	3	1	3	1	1	1	2	8	0
D656T	746.0	1015.0	3	3	1	3	1	1	1	2	8	0
D657T	0.0	94.0	3	3	3	3	1	2	2	2	2	0
D657T	94.0	182.0	3	3	3	3	1	2	2	2	1	0
D657T	182.0	273.0	3	3	3	3	1	2	2	2	1	0
D657T	273.0	409.0	3	3	3	3	1	2	2	2	2	0
D657T	409.0	578.0	3	3	3	3	1	2	2	2	8	0
D657T	578.0	763.0	3	3	3	3	1	2	2	2	1	0
D657T	763.0	851.0	3	3	3	3	1	2	2	2	2	0
D657T	851.0	948.0	3	3	3	3	1	2	2	2	1	0
D657T	955.0	1041.0	3	3	3	3	1	2	2	2	2	0
D657T	1041.0	1140.0	3	3	3	3	1	2	2	2	2	0
D657T	1140.0	1217.0	3	3	3	3	1	2	2	2	2	0
D657T	1217.0	1327.0	3	3	3	3	1	2	2	2	1	0
D657T	1327.0	1418.0	3	3	3	3	1	2	2	2	2	0
D657T	1418.0	1511.0	3	3	3	3	1	2	2	2	2	0
D657T	1511.0	1581.0	3	3	3	3	1	2	2	2	2	0
D658T	0.0	129.0	3	3	1	2	1	1	1	1	1	0
D658T	129.0	210.0	3	3	1	2	1	1	1	1	1	0
D658T	210.0	326.0	3	3	1	2	1	1	1	1	1	0
D658T	326.0	419.0	3	3	1	2	1	1	1	1	1	0
D659T	0.0	122.0	3	3	3	3	1	1	2	3	2	0
D659T	122.0	238.0	3	3	3	3	1	1	2	3	1	0
D659T	238.0	371.0	3	3	3	3	1	1	2	3	1	0
D659T	371.0	439.0	3	3	3	3	1	1	2	3	2	0
D659T	439.0	518.0	3	3	3	3	1	1	2	3	1	0
D659T	518.0	710.0	3	3	3	3	1	1	2	3	1	0
D659T	710.0	886.0	3	3	3	3	2	1	2	3	1	0
D659T	886.0	977.0	3	3	3	3	1	1	2	3	1	0
D659T	977.0	1071.0	3	3	3	3	2	1	2	3	1	0
D659T	1071.0	1162.0	3	3	3	3	1	1	2	3	1	0
D659T	1162.0	1256.0	3	3	3	3	2	1	2	3	1	0
D659T	1256.0	1378.0	3	3	3	3	1	1	2	3	1	0
D659T	1378.0	1473.0	3	3	3	3	1	1	2	3	1	0
D660T	0.0	79.0	3	3	2	1	1	2	2	3	1	0
D660T	79.0	171.0	3	3	2	1	1	2	2	3	2	0
D660T	171.0	290.0	3	3	2	1	1	2	2	3	2	0
D660T	297.0	381.0	3	3	2	1	1	2	2	3	2	0
D660T	388.0	473.0	3	3	2	1	1	2	2	3	2	0
D660T	473.0	581.0	3	3	2	1	1	2	2	3	2	0
D660T	581.0	764.0	3	3	2	1	1	2	2	3	2	0
D660T	764.0	856.0	3	3	2	1	1	2	2	3	1	0
D660T	856.0	967.0	3	3	2	1	1	2	2	3	2	0
D660T	967.0	1059.0	3	3	2	1	1	2	2	3	2	0
D660T	1059.0	1176.0	3	3	2	1	1	2	2	3	2	0
D660T	1176.0	1274.0	3	3	2	1	1	2	2	3	2	0
D660T	1274.0	1373.0	3	3	2	1	1	2	2	3	2	0
D660T	1373.0	1484.0	3	3	2	1	1	2	2	3	2	0
D662T	0.0	105.0	3	3	3	3	1	2	1	2	1	0
D662T	105.0	190.0	3	3	3	3	1	2	1	2	1	0
D662T	190.0	390.0	3	3	3	3	1	2	1	2	1	0
D662T	390.0	1316.0	3	3	3	3	1	2	1	2	1	0
D662T	1316.0	1421.0	3	3	3	3	1	2	1	2	1	0
D662T	1421.0	1589.0	3	3	3	3	1	2	1	2	1	0
D663T	0.0	80.0	3	3	3	1	1	2	1	2	2	0
D663T	87.0	444.0	3	3	3	1	1	2	1	2	1	0
D664T	0.0	95.0	3	3	3	3	1	2	1	2	1	0
D664T	95.0	182.0	3	3	3	3	1	2	1	2	1	0
D664T	182.0	270.0	3	3	3	3	1	2	1	2	2	0
D664T	270.0	368.0	3	3	3	3	1	2	1	2	1	0
D665T	0.0	95.0	3	3	2	3	1	2	2	3	1	0
D665T	95.0	182.0	3	3	2	3	1	2	2	3	1	0
D665T	189.0	270.0	3	3	2	3	1	2	2	3	1	0
D665T	277.0	368.0	3	3	2	3	1	2	2	3	1	0
D665T	368.0	479.0	3	3	2	3	1	2	2	3	1	0
D665T	486.0	580.0	3	3	2	3	1	2	2	3	1	0
D665T	580.0	672.0	3	3	2	3	1	2	2	3	8	0
D665T	672.0	776.0	3	3	2	3	1	2	2	3	1	0
D665T	776.0	867.0	3	3	2	3	1	2	2	3	1	0
D665T	867.0	949.0	3	3	2	3	1	2	2	3	1	0
D665T	949.0	1043.0	3	3	2	3	1	2	2	3	1	0
D665T	1050.0	1125.0	3	3	2	3	1	2	2	3	1	0
D665T	1125.0	1249.0	3	3	2	3	1	2	2	3	1	0
D665T	1249.0	1466.0	3	3	2	3	1	2	2	3	1	0
D666T	0.0	95.0	3	3	2	1	1	2	1	1	2	0
D666T	95.0	223.0	3	3	2	1	1	2	1	1	2	0
D666T	223.0	437.0	3	3	2	1	2	2	1	1	2	0
D666T	437.0	672.0	3	3	2	1	1	2	1	1	1	0
D666T	672.0	970.0	3	3	2	1	1	2	1	1	2	0
D666T	970.0	1039.0	3	3	2	1	1	2	1	1	2	0
D666T	1039.0	1354.0	3	3	2	1	1	2	1	1	2	0
D666T	1354.0	1466.0	3	3	2	1	1	2	1	1	2	0
D668T	0.0	99.0	3	3	9	1	1	2	2	2	2	0
D668T	106.0	182.0	3	3	9	1	1	2	2	2	2	0
D668T	189.0	244.0	3	3	9	1	1	2	2	2	2	0
D670T	0.0	97.0	3	3	3	1	1	2	1	3	2	0
D670T	97.0	181.0	3	3	3	1	1	2	1	3	2	0
D670T	181.0	273.0	3	3	3	1	1	2	1	3	2	0
D670T	273.0	364.0	3	3	3	1	1	2	1	3	2	0
D670T	364.0	454.0	3	3	3	1	1	2	1	3	2	0
D670T	454.0	546.0	3	3	3	1	1	2	1	3	2	0
D670T	546.0	635.0	3	3	3	1	1	2	1	3	2	0
D670T	635.0	726.0	3	3	3	1	1	2	1	3	2	0
D670T	726.0	817.0	3	3	3	1	1	2	1	3	2	0
D670T	824.0	905.0	3	3	3	1	1	2	1	3	2	0
D670T	905.0	996.0	3	3	3	1	1	2	1	3	2	0
D670T	996.0	1091.0	3	3	3	1	1	2	1	3	2	0
D670T	1091.0	1182.0	3	3	3	1	1	2	1	3	2	0
D670T	1182.0	1273.0	3	3	3	1	1	2	1	3	2	0
D670T	1280.0	1364.0	3	3	3	1	1	2	1	3	2	0
D670T	1364.0	1455.0	3	3	3	1	1	2	1	3	2	0
D672T	0.0	106.0	3	3	3	1	1	2	2	1	1	0
D672T	113.0	190.0	3	3	3	1	1	2	2	1	1	0
D672T	190.0	259.0	3	3	3	1	1	2	2	1	2	0
D672T	266.0	371.0	3	3	3	1	1	2	2	1	1	0
D672T	371.0	461.0	3	3	3	1	1	2	2	1	1	0
D673T	0.0	85.0	3	3	3	3	1	2	2	2	2	0
D673T	85.0	322.0	3	3	3	3	1	2	2	2	1	0
D675T	0.0	120.0	3	3	3	1	1	2	2	3	1	0
D675T	120.0	184.0	3	3	3	1	1	2	2	3	1	0
D675T	184.0	416.0	3	3	3	1	1	2	2	3	2	0
D675T	416.0	494.0	3	3	3	1	1	2	2	3	1	0
D675T	494.0	721.0	3	3	3	1	1	2	2	3	1	0
D675T	721.0	793.0	3	3	3	1	1	2	2	3	1	0
D675T	793.0	878.0	3	3	3	1	1	2	2	3	2	0
D675T	878.0	963.0	3	3	3	1	1	2	2	3	1	0
D675T	970.0	1078.0	3	3	3	1	1	2	2	3	8	0
D675T	1078.0	1351.0	3	3	3	1	1	2	2	3	1	0
D675T	1351.0	1442.0	3	3	3	1	1	2	2	3	1	0
D675T	1442.0	1535.0	3	3	3	1	1	2	2	3	1	0
D676T	0.0	278.0	3	3	3	1	1	2	1	2	1	0
D676T	278.0	370.0	3	3	3	1	1	2	1	2	1	0
D676T	370.0	466.0	3	3	3	1	1	2	1	2	1	0
D676T	473.0	593.0	3	3	3	1	1	2	1	2	1	0
D676T	593.0	665.0	3	3	3	1	1	2	1	2	1	0
D676T	665.0	733.0	3	3	3	1	1	2	1	2	1	0
D676T	733.0	810.0	3	3	3	1	1	2	1	2	1	0
D676T	817.0	966.0	3	3	3	1	1	2	1	2	1	0
D676T	973.0	1236.0	3	3	3	1	1	2	1	2	2	0
D676T	1243.0	1328.0	3	3	3	1	1	2	1	2	1	0
D676T	1328.0	1517.0	3	3	3	1	1	2	1	2	1	0
D677T	0.0	97.0	3	3	2	3	1	1	1	2	1	0
D677T	97.0	187.0	3	3	2	3	1	1	1	2	1	0
D677T	187.0	279.0	3	3	2	3	1	1	1	2	8	0
D677T	279.0	397.0	3	3	2	3	1	1	1	2	1	0
D677T	397.0	489.0	3	3	2	3	1	1	1	2	1	0
D677T	489.0	609.0	3	3	2	3	1	1	1	2	8	0
D677T	609.0	714.0	3	3	2	3	1	1	1	2	1	0
D677T	721.0	818.0	3	3	2	3	1	1	1	2	1	0
D677T	825.0	974.0	3	3	2	3	1	1	1	2	1	0
D677T	981.0	1047.0	3	3	2	3	1	1	1	2	8	0
D677T	1047.0	1166.0	3	3	2	3	1	1	1	2	8	0
D677T	1166.0	1265.0	3	3	2	3	1	1	1	2	8	0
D677T	1265.0	1392.0	3	3	2	3	1	1	1	2	1	0
D677T	1392.0	1504.0	3	3	2	3	1	1	1	2	8	0
D678T	0.0	89.0	3	3	1	3	1	2	1	1	2	0
D678T	89.0	304.0	3	3	1	3	1	2	1	1	2	0
D678T	304.0	396.0	3	3	1	3	1	2	1	1	2	0
D678T	396.0	509.0	3	3	1	3	1	2	1	1	1	0
D678T	509.0	789.0	3	3	1	3	1	2	1	1	2	0
D678T	789.0	1018.0	3	3	1	3	1	2	1	1	1	0
D678T	1018.0	1109.0	3	3	1	3	1	2	1	1	8	0
D679T	0.0	235.0	3	3	3	3	1	1	2	3	1	0
D679T	235.0	630.0	3	3	3	3	2	1	2	3	1	0
D680T	0.0	84.0	3	3	2	1	1	2	2	2	2	0
D680T	84.0	161.0	3	3	2	1	1	2	2	2	1	0
D680T	161.0	252.0	3	3	2	1	1	2	2	2	2	0
D680T	252.0	345.0	3	3	2	1	1	2	2	2	2	0
D680T	345.0	442.0	3	3	2	1	1	2	2	2	1	0
D680T	442.0	524.0	3	3	2	1	1	2	2	2	1	0
D680T	524.0	614.0	3	3	2	1	1	2	2	2	1	0
D680T	614.0	727.0	3	3	2	1	1	2	2	2	8	0
D680T	727.0	798.0	3	3	2	1	1	2	2	2	1	0
D680T	798.0	902.0	3	3	2	1	1	2	2	2	1	0
D680T	909.0	995.0	3	3	2	1	1	2	2	2	2	0
D681T	0.0	90.0	3	3	3	3	1	1	1	2	1	0
D681T	97.0	168.0	3	3	3	3	1	1	1	2	1	0
D681T	168.0	286.0	3	3	3	3	2	1	1	2	2	0
D681T	286.0	375.0	3	3	3	3	1	1	1	2	1	0
D681T	375.0	466.0	3	3	3	3	1	1	1	2	1	0
D681T	466.0	540.0	3	3	3	3	1	1	1	2	1	0
D681T	540.0	634.0	3	3	3	3	1	1	1	2	1	0
D681T	641.0	726.0	3	3	3	3	1	1	1	2	2	0
D681T	726.0	865.0	3	3	3	3	1	1	1	2	1	0
D681T	872.0	958.0	3	3	3	3	1	1	1	2	1	0
D681T	958.0	1159.0	3	3	3	3	1	1	1	2	1	0
D681T	1159.0	1244.0	3	3	3	3	1	1	1	2	1	0
D681T	1244.0	1335.0	3	3	3	3	1	1	1	2	1	0
D681T	1335.0	1427.0	3	3	3	3	1	1	1	2	1	0
D681T	1427.0	1551.0	3	3	3	3	1	1	1	2	1	0
D682T	0.0	72.0	3	3	3	3	1	1	1	2	2	0
D682T	79.0	161.0	3	3	3	3	1	1	1	2	1	0
D682T	168.0	280.0	3	3	3	3	1	1	1	2	1	0
D682T	287.0	370.0	3	3	3	3	1	1	1	2	1	0
D682T	377.0	446.0	3	3	3	3	1	1	1	2	1	0
D682T	446.0	540.0	3	3	3	3	1	1	1	2	1	0
D682T	540.0	635.0	3	3	3	3	1	1	1	2	8	0
D682T	635.0	713.0	3	3	3	3	1	1	1	2	1	0
D682T	720.0	805.0	3	3	3	3	1	1	1	2	1	0
D682T	805.0	814.5	3	3	3	3	2	1	1	2	1	1
D682T	814.5	909.0	3	3	3	3	2	1	1	2	1	0
D682T	916.0	989.0	3	3	3	3	2	1	1	2	1	0
D682T	989.0	1090.0	3	3	3	3	2	1	1	2	1	0
D682T	1097.0	1357.0	3	3	3	3	1	1	1	2	1	0
D682T	1364.0	1451.0	3	3	3	3	2	1	1	2	1	0
D682T	1458.0	1552.0	3	3	3	3	1	1	1	2	1	0
D683T	0.0	78.0	3	3	9	1	1	2	2	3	2	0
D683T	85.0	205.0	3	3	9	1	1	2	2	3	8	0
D684T	0.0	64.0	3	3	3	1	1	2	2	2	2	0
D684T	64.0	555.0	3	3	3	1	1	2	2	2	1	0
D684T	555.0	715.0	3	3	3	1	1	2	2	2	2	0
D684T	722.0	806.0	3	3	3	1	1	2	2	2	2	0
D684T	806.0	909.0	3	3	3	1	1	2	2	2	2	0
D684T	909.0	982.0	3	3	3	1	1	2	2	2	2	0
D684T	982.0	1119.0	3	3	3	1	1	2	2	2	2	0
D684T	1126.0	1190.0	3	3	3	1	1	2	2	2	2	0
D684T	1190.0	1451.0	3	3	3	1	1	2	2	2	2	0
D684T	1451.0	1527.0	3	3	3	1	1	2	2	2	2	0
D685T	0.0	163.0	3	3	2	1	1	2	2	2	1	0
D687T	0.0	123.0	3	3	1	1	1	2	1	2	1	0
D688T	0.0	91.0	3	3	1	3	1	2	2	3	1	0
D688T	91.0	181.0	3	3	1	3	1	2	2	3	1	0
D688T	181.0	264.0	3	3	1	3	1	2	2	3	1	0
D688T	264.0	375.0	3	3	1	3	1	2	2	3	1	0
D688T	375.0	544.0	3	3	1	3	1	2	2	3	1	0
D688T	551.0	656.0	3	3	1	3	1	2	2	3	1	0
D688T	656.0	755.0	3	3	1	3	1	2	2	3	1	0
D688T	762.0	916.0	3	3	1	3	1	2	2	3	1	0
D688T	916.0	1043.0	3	3	1	3	1	2	2	3	1	0
D688T	1043.0	1119.0	3	3	1	3	1	2	2	3	1	0
D688T	1119.0	1223.0	3	3	1	3	1	2	2	3	1	0
D688T	1223.0	1349.0	3	3	1	3	1	2	2	3	1	0
D688T	1349.0	1439.0	3	3	1	3	1	2	2	3	1	0
D688T	1439.0	1524.0	3	3	1	3	1	2	2	3	1	0
D689T	0.0	223.0	3	3	1	3	1	2	2	2	1	0
D689T	230.0	390.0	3	3	1	3	2	2	2	2	1	0
D689T	390.0	557.0	2	3	1	3	1	2	2	2	9	0
D689T	557.0	654.0	2	3	1	3	1	2	2	2	8	0
D689T	654.0	746.0	2	3	1	3	1	2	2	2	8	0
D689T	746.0	829.0	2	3	1	3	1	2	2	2	8	0
D689T	829.0	941.0	2	3	1	3	1	2	2	2	8	0
D689T	941.0	1026.0	2	3	1	3	1	2	2	2	8	0
D689T	1026.0	1132.0	2	3	1	3	1	2	2	2	1	0
D689T	1139.0	1265.0	2	3	1	3	2	2	2	2	1	0
D689T	1265.0	1446.0	2	3	1	3	1	2	2	2	8	0
D693T	0.0	507.0	3	3	1	2	2	1	2	3	2	0
D693T	514.0	598.0	3	3	1	2	2	1	2	3	2	0
D693T	598.0	695.0	3	3	1	2	2	1	2	3	1	0
D693T	702.0	703.5	3	3	1	2	1	1	2	3	2	1
D693T	703.5	809.0	3	3	1	2	1	1	2	3	2	0
D693T	816.0	903.0	3	3	1	2	2	1	2	3	1	0
D694T	0.0	141.0	3	3	3	1	1	2	1	2	1	0
D695T	0.0	597.0	3	3	3	1	1	2	2	2	2	0
D696T	0.0	89.0	3	3	1	3	1	2	1	1	1	0
D701T	0.0	377.0	3	3	1	2	1	2	1	1	1	0
D702T	0.0	95.0	3	3	1	1	1	2	1	2	2	0
D702T	102.0	187.0	3	3	1	1	1	2	1	2	1	0
D703T	0.0	69.0	3	3	9	1	1	2	1	1	1	0
D704T	0.0	91.0	3	3	3	1	1	2	2	3	2	0
D704T	91.0	219.0	3	3	3	1	1	2	2	3	1	0
D704T	219.0	988.0	3	3	3	1	1	2	2	3	2	0
D707T	0.0	108.0	3	3	2	1	1	2	2	3	1	0
D707T	108.0	206.0	3	3	2	1	1	2	2	3	1	0
D707T	206.0	297.0	3	3	2	1	1	2	2	3	1	0
D708T	0.0	97.0	3	3	2	3	1	2	2	1	2	0
D708T	97.0	190.0	3	3	2	3	1	2	2	1	1	0
D708T	190.0	280.0	3	3	2	3	1	2	2	1	2	0
D708T	280.0	371.0	3	3	2	3	1	2	2	1	1	0
D708T	371.0	462.0	3	3	2	3	1	2	2	1	1	0
D708T	462.0	555.0	3	3	2	3	1	2	2	1	1	0
D708T	555.0	656.0	3	3	2	3	1	2	2	1	1	0
D708T	656.0	740.0	3	3	2	3	1	2	2	1	2	0
D708T	740.0	838.0	3	3	2	3	1	2	2	1	1	0
D708T	838.0	932.0	3	3	2	3	1	2	2	1	1	0
D708T	932.0	1027.0	3	3	2	3	1	2	2	1	2	0
D708T	1027.0	1146.0	3	3	2	3	1	2	2	1	1	0
D709T	0.0	82.0	3	3	3	2	1	2	2	3	1	0
D709T	82.0	167.0	3	3	3	2	1	2	2	3	1	0
D709T	174.0	258.0	3	3	3	2	1	2	2	3	1	0
D709T	258.0	337.0	3	3	3	2	1	2	2	3	1	0
D709T	337.0	428.0	3	3	3	2	1	2	2	3	1	0
D709T	428.0	519.0	3	3	3	2	1	2	2	3	1	0
D709T	519.0	614.0	3	3	3	2	1	2	2	3	1	0
D709T	614.0	706.0	3	3	3	2	1	2	2	3	1	0
D711T	0.0	89.0	3	3	2	2	1	2	2	3	1	0
D711T	96.0	206.0	3	3	2	2	1	2	2	3	1	0
D711T	213.0	306.0	3	3	2	2	1	2	2	3	1	0
D712T	0.0	88.0	3	3	2	2	2	1	1	1	2	0
D712T	88.0	179.0	3	3	2	2	1	1	1	1	2	0
D712T	179.0	270.0	3	3	2	2	2	1	1	1	1	0
D712T	277.0	512.0	3	3	2	2	2	1	1	1	2	0
D712T	512.0	612.0	3	3	2	2	2	1	1	1	2	0
D712T	612.0	787.0	3	3	2	2	2	1	1	1	1	0
D712T	794.0	879.0	3	3	2	2	1	1	1	1	2	0
D712T	879.0	974.0	3	3	2	2	1	1	1	1	1	0
D712T	981.0	1122.0	3	3	2	2	1	1	1	1	2	0
D714T	0.0	91.0	3	3	3	2	1	1	1	2	1	0
D714T	98.0	175.0	3	3	3	2	1	1	1	2	1	0
D714T	175.0	293.0	3	3	3	2	1	1	1	2	1	0
D714T	293.0	379.0	3	3	3	2	1	1	1	2	1	0
D714T	379.0	485.0	3	3	3	2	1	1	1	2	1	0
D714T	485.0	512.0	3	3	3	2	1	1	1	2	1	1
D714T	512.0	645.0	3	3	3	2	1	1	1	2	1	0
D714T	652.0	771.0	3	3	3	2	1	1	1	2	1	0
D714T	771.0	891.0	3	3	3	2	1	1	1	2	1	0
D715T	0.0	84.0	3	3	3	3	1	1	2	3	1	0
D715T	84.0	169.0	3	3	3	3	1	1	2	3	1	0
D715T	176.0	258.0	3	3	3	3	1	1	2	3	1	0
D715T	258.0	350.0	3	3	3	3	1	1	2	3	1	0
D715T	357.0	441.0	3	3	3	3	2	1	2	3	1	0
D715T	448.0	532.0	3	3	3	3	1	1	2	3	1	0
D715T	532.0	629.0	3	3	3	3	1	1	2	3	1	0
D715T	629.0	722.0	3	3	3	3	1	1	2	3	1	0
D715T	722.0	819.0	3	3	3	3	1	1	2	3	8	0
D715T	819.0	918.0	3	3	3	3	1	1	2	3	1	0
D716T	0.0	84.0	3	3	3	3	1	1	2	2	1	0
D716T	84.0	205.0	3	3	3	3	1	1	2	2	1	0
D716T	212.0	302.0	3	3	3	3	1	1	2	2	1	0
D716T	302.0	394.0	3	3	3	3	1	1	2	2	1	0
D716T	394.0	526.0	3	3	3	3	1	1	2	2	1	0
D716T	526.0	603.0	3	3	3	3	1	1	2	2	1	0
D716T	603.0	799.0	3	3	3	3	1	1	2	2	1	0
D717T	0.0	90.0	3	3	1	3	1	1	1	2	1	0
D717T	90.0	188.0	3	3	1	3	1	1	1	2	1	0
D717T	188.0	287.0	3	3	1	3	1	1	1	2	1	0
D717T	287.0	379.0	3	3	1	3	1	1	1	2	1	0
D717T	379.0	475.0	3	3	1	3	1	1	1	2	1	0
D717T	475.0	555.0	3	3	1	3	1	1	1	2	1	0
D717T	555.0	628.0	3	3	1	3	1	1	1	2	1	0
D717T	628.0	707.0	3	3	1	3	1	1	1	2	1	0
D717T	707.0	782.0	3	3	1	3	1	1	1	2	1	0
D717T	782.0	863.0	3	3	1	3	1	1	1	2	1	0
D717T	863.0	960.0	3	3	1	3	1	1	1	2	8	0
D717T	960.0	1076.0	3	3	1	3	1	1	1	2	1	0
D717T	1083.0	1154.0	3	3	1	3	1	1	1	2	8	0
D717T	1154.0	1224.0	3	3	1	3	1	1	1	2	1	0
D717T	1224.0	1335.0	3	3	1	3	1	1	1	2	8	0
D717T	1335.0	1470.0	3	3	1	3	1	1	1	2	8	0
D718T	0.0	83.0	3	3	9	2	1	2	1	2	1	0
D718T	83.0	238.0	3	3	9	2	1	2	1	2	1	0
D719T	0.0	92.0	3	3	3	2	1	2	2	3	2	0
D719T	92.0	195.0	3	3	3	2	1	2	2	3	2	0
D719T	195.0	287.0	3	3	3	2	1	2	2	3	2	0
D719T	287.0	377.0	3	3	3	2	1	2	2	3	2	0
D719T	377.0	469.0	3	3	3	2	1	2	2	3	1	0
D719T	476.0	599.0	3	3	3	2	1	2	2	3	2	0
D719T	599.0	720.0	3	3	3	2	1	2	2	3	2	0
D719T	720.0	886.0	3	3	3	2	1	2	2	3	1	0
D719T	886.0	966.0	3	3	3	2	1	2	2	3	2	0
D719T	966.0	1082.0	3	3	3	2	1	2	2	3	2	0
D719T	1082.0	1168.0	3	3	3	2	1	2	2	3	2	0
D719T	1175.0	1317.0	3	3	3	2	1	2	2	3	1	0
D719T	1317.0	1393.0	3	3	3	2	1	2	2	3	2	0
D720T	0.0	109.0	3	3	3	3	2	2	1	2	1	0
D720T	116.0	390.0	3	3	3	3	1	2	1	2	1	0
D721T	0.0	81.0	3	3	3	2	1	1	2	2	1	0
D721T	81.0	175.0	3	3	3	2	1	1	2	2	1	0
D721T	182.0	268.0	3	3	3	2	1	1	2	2	1	0
D721T	268.0	368.0	3	3	3	2	1	1	2	2	1	0
D721T	368.0	462.0	3	3	3	2	1	1	2	2	1	0
D721T	469.0	532.0	3	3	3	2	1	1	2	2	1	0
D721T	532.0	623.0	3	3	3	2	1	1	2	2	1	0
D721T	623.0	703.0	3	3	3	2	1	1	2	2	1	0
D721T	710.0	798.0	3	3	3	2	1	1	2	2	1	0
D721T	798.0	897.0	3	3	3	2	1	1	2	2	1	0
D721T	897.0	987.0	3	3	3	2	1	1	2	2	1	0
D721T	987.0	1086.0	3	3	3	2	1	1	2	2	1	0
D721T	1093.0	1177.0	3	3	3	2	1	1	2	2	1	0
D721T	1177.0	1269.0	3	3	3	2	1	1	2	2	1	0
D721T	1276.0	1365.0	3	3	3	2	1	1	2	2	1	0
[truncated: 525 more rows]
